# Supplementary material for: Crystal structure of 2′-hy­droxy­aceto­phenone 4-methyl­thio­semicarbazide
Source: Acta Crystallogr E Crystallogr Commun. 2015 Mar 18;71(Pt 4):o244–5. doi: 10.1107/S2056989015004958 (PMC4438807; doi:10.1107/S2056989015004958)
Supplement: Supplementary file 1 [file e-71-0o244-sup1.cif]

##############################################################################
#                                                                            #
# This CIF contains the data in a paper accepted for publication in          #
# Acta Crystallographica Section E. It conforms to the requirements of       #
# Notes for Authors for Acta Crystallographica Section E, and has been       #
# peer reviewed under the auspices of the IUCr Commission on Journals.       #
#                                                                            #
# Full details of the Crystallographic Information File format               #
# are given in the paper "The Crystallographic Information File (CIF):       #
# a New Standard Archive File for Crystallography" by S. R. Hall, F. H.      #
# Allen and I. D. Brown [Acta Cryst. (1991), A47, 655-685].                  #
#                                                                            #
# The current version of the core CIF dictionary is obtainable from          #
# ftp://ftp.iucr.org/pub/cif_core.dic.                                       #
#                                                                            #
# Software is freely available for graphical display of the structure(s)     #
# in this CIF. For information consult the CIF software page                 #
# http://www.iucr.org/resources/cif/software.                                #
#                                                                            #
# This file may be used for bona fide research purposes within the           #
# scientific community so long as proper attribution is given to the journal # 
# article from which it was obtained.                                        #
#                                                                            #
##############################################################################
data_1
_audit_creation_method     SHELXL
_journal_date_recd_electronic     2015-03-09
_journal_date_accepted     2015-03-11
_journal_name_full     'Acta Crystallographica, Section E'
_journal_year     2015
_journal_volume     71
_journal_issue      4
_journal_page_first     o244
_journal_page_last     o245
_journal_paper_category     HO
_journal_paper_doi     10.1107/S2056989015004958
_journal_coeditor_code     HB7380
_publ_contact_author_name     'Thahira Begum S. A. Ravoof'
_publ_contact_author_address
;
Department of Chemistry,
Universiti Putra Malaysia,
43400 Serdang, Malaysia
;
_publ_contact_author_email
;
thahira@upm.edu.my
;
_publ_contact_author_fax     ?
_publ_contact_author_phone     ?
_publ_section_title
;
Crystal structure of 2'-hydroxyacetophenone 4-methylthiosemicarbazide
;
loop_
    _publ_author_name
    _publ_author_footnote
    _publ_author_address
    'Junita Jamsari' .
;
Department of Chemistry,
Universiti Putra Malaysia,
43400 Serdang, Malaysia
;
    'Nur Fatihah Abas' .
;
Department of Chemistry,
Universiti Putra Malaysia,
43400 Serdang, Malaysia
;
    'Thahira Begum S. A. Ravoof' .
;
Department of Chemistry,
Universiti Putra Malaysia,
43400 Serdang, Malaysia
;
    'Tiekink, Edward R. T.' .
;
Department of Chemistry, University of Malaya,
50603 Kuala Lumpur, Malaysia
;
_chemical_name_systematic
;
3-Ethyl-1-{(<i>E</i>)-[1-(2-hydroxyphenyl)ethylidene]amino}thiourea monohydrate
;
data_I
_database_code_depnum_ccdc_archive 'CCDC 1053189'
_audit_creation_method     'SHELXL-2014/7'
_chemical_name_systematic
;
3-Ethyl-1-[(<i>E</i>)-[1-(2-hydroxyphenyl)ethylidene]amino]thiourea monohydrate
;
_chemical_name_common     ?
_chemical_formula_moiety     'C11 H15 N3 O S, H2 O'
_chemical_formula_sum     'C11 H17 N3 O2 S'
_chemical_formula_iupac     'C11 H15 N3 O S, H2 O'
_chemical_formula_weight     255.33
_chemical_melting_point     ?
_shelx_space_group_comment
;
The symmetry employed for this shelxl refinement is uniquely defined
by the following loop, which should always be used as a source of
symmetry information in preference to the above space-group names.
They are only intended as comments.
;
_space_group_crystal_system     triclinic
_space_group_name_H-M_alt     'P -1'
_space_group_name_Hall     '-P 1'
loop_
    _space_group_symop_operation_xyz
    'x, y, z'
    '-x, -y, -z'
_cell_length_a     6.7947(5)
_cell_length_b     8.5169(8)
_cell_length_c     11.1199(9)
_cell_angle_alpha     84.948(7)
_cell_angle_beta     81.825(6)
_cell_angle_gamma     84.084(7)
_cell_volume     631.81(9)
_cell_formula_units_Z     2
_cell_measurement_reflns_used     4230
_cell_measurement_theta_min     4.02
_cell_measurement_theta_max     71.40
_cell_measurement_temperature     100(2)
_exptl_crystal_description     prism
_exptl_crystal_colour     pale-yellow
_exptl_crystal_size_max     0.300
_exptl_crystal_size_mid     0.200
_exptl_crystal_size_min     0.100
_exptl_crystal_density_diffrn     1.342
_exptl_crystal_density_meas     ?
_exptl_crystal_density_method     ?
_exptl_crystal_F_000     272
_exptl_absorpt_coefficient_mu     2.247
_exptl_absorpt_correction_type     multi-scan
_exptl_absorpt_process_details
;
(CrysAlis PRO; Agilent, 2011)
;
_shelx_estimated_absorpt_T_min     0.552
_shelx_estimated_absorpt_T_max     0.807
_exptl_absorpt_correction_T_min     0.92280
_exptl_absorpt_correction_T_max     1.00000
_diffrn_ambient_temperature     100(2)
_diffrn_radiation_type     CuK\a
_diffrn_radiation_wavelength     1.5418
_diffrn_radiation_source     'fine-focus sealed tube'
_diffrn_radiation_monochromator     graphite
_diffrn_measurement_device_type     'Oxford Diffraction Xcaliber Eos Gemini'
_diffrn_measurement_method     '\w scans'
_diffrn_detector_area_resol_mean     16.1952
_diffrn_reflns_number     8119
_diffrn_reflns_av_R_equivalents     0.0260
_diffrn_reflns_theta_min     4.027
_diffrn_reflns_theta_max     71.534
_diffrn_reflns_theta_full     67.680
_diffrn_measured_fraction_theta_max     0.978
_diffrn_measured_fraction_theta_full     0.996
_diffrn_reflns_limit_h_min     -8
_diffrn_reflns_limit_h_max     8
_diffrn_reflns_limit_k_min     -10
_diffrn_reflns_limit_k_max     9
_diffrn_reflns_limit_l_min     -13
_diffrn_reflns_limit_l_max     13
_diffrn_standards_number     0
_diffrn_standards_interval_count     0
_diffrn_standards_interval_time     0
_diffrn_standards_decay_%     0
_refine_special_details     ?
_reflns_number_total     2408
_reflns_number_gt     2187
_reflns_threshold_expression     I>2\s(I)
_refine_ls_structure_factor_coef     Fsqd
_refine_ls_matrix_type     full
_refine_ls_R_factor_all     0.0383
_refine_ls_R_factor_gt     0.0346
_refine_ls_wR_factor_gt     0.0918
_refine_ls_wR_factor_ref     0.0952
_refine_ls_goodness_of_fit_ref     1.030
_refine_ls_restrained_S_all     1.029
_refine_ls_number_reflns     2408
_refine_ls_number_parameters     171
_refine_ls_number_restraints     6
_refine_ls_hydrogen_treatment     mixed
_refine_ls_weighting_scheme     calc
_refine_ls_weighting_details
              'w=1/[\s^2^(Fo^2^)+(0.0593P)^2^+0.1686P] where P=(Fo^2^+2Fc^2^)/3'
_atom_sites_solution_hydrogens     mixed
_atom_sites_solution_primary     ?
_atom_sites_solution_secondary     ?
_refine_ls_shift/su_max     0.000
_refine_ls_shift/su_mean     0.000
_refine_diff_density_max     0.328
_refine_diff_density_min     -0.246
_refine_ls_extinction_method     none
_refine_ls_extinction_coef     .
loop_
    _atom_type_symbol
    _atom_type_description
    _atom_type_scat_dispersion_real
    _atom_type_scat_dispersion_imag
    _atom_type_scat_source
    'C' 'C' 0.0181 0.0091
                         'International Tables Vol C Tables 4.2.6.8 and 6.1.1.4'
    'H' 'H' 0.0000 0.0000
                         'International Tables Vol C Tables 4.2.6.8 and 6.1.1.4'
    'N' 'N' 0.0311 0.0180
                         'International Tables Vol C Tables 4.2.6.8 and 6.1.1.4'
    'O' 'O' 0.0492 0.0322
                         'International Tables Vol C Tables 4.2.6.8 and 6.1.1.4'
    'S' 'S' 0.3331 0.5567
                         'International Tables Vol C Tables 4.2.6.8 and 6.1.1.4'
_computing_data_collection
;
CrysAlis PRO (Agilent, 2011)
;
_computing_cell_refinement
;
CrysAlis PRO (Agilent, 2011)
;
_computing_data_reduction
;
CrysAlis PRO (Agilent, 2011)
;
_computing_structure_solution
;
SHELXS97 (Sheldrick, 2015)
;
_computing_structure_refinement
;
SHELXL2014 (Sheldrick, 2015)
;
_computing_molecular_graphics
;
ORTEP-3 for Windows (Farrugia, 2012) and DIAMOND (Brandenburg,
2006)
;
_computing_publication_material
;
publCIF (Westrip, 2010)
;
loop_
    _atom_site_type_symbol
    _atom_site_label
    _atom_site_fract_x
    _atom_site_fract_y
    _atom_site_fract_z
    _atom_site_U_iso_or_equiv
    _atom_site_adp_type
    _atom_site_calc_flag
    _atom_site_occupancy
    _atom_site_disorder_assembly
    _atom_site_disorder_group
    S S1 0.28553(5) 0.84923(4) 0.30332(3) 0.01932(14) Uani d 1 . .
    O O1 0.34603(16) 0.67711(12) 0.02373(9) 0.0193(2) Uani d 1 . .
    H H1O 0.325(3) 0.7637(15) 0.0568(16) 0.029 Uiso d 1 . .
    N N1 0.24861(18) 1.08372(15) 0.12735(11) 0.0163(3) Uani d 1 . .
    H H1N 0.224(3) 1.1825(17) 0.1053(16) 0.020 Uiso d 1 . .
    N N2 0.26593(17) 0.97046(14) 0.04679(11) 0.0150(3) Uani d 1 . .
    N N3 0.24119(18) 1.16243(16) 0.31656(11) 0.0174(3) Uani d 1 . .
    H H3N 0.227(3) 1.2558(18) 0.2795(15) 0.021 Uiso d 1 . .
    C C1 0.2583(2) 1.03944(18) 0.24810(13) 0.0160(3) Uani d 1 . .
    C C2 0.2391(2) 1.00570(18) -0.06558(13) 0.0153(3) Uani d 1 . .
    C C2' 0.1872(2) 1.16980(18) -0.12094(13) 0.0192(3) Uani d 1 . .
    H H2'1 0.1497 1.2423 -0.0561 0.029 Uiso calc 1 . .
    H H2'2 0.0750 1.1686 -0.1672 0.029 Uiso calc 1 . .
    H H2'3 0.3030 1.2053 -0.1755 0.029 Uiso calc 1 . .
    C C3 0.2674(2) 0.86995(18) -0.14260(13) 0.0154(3) Uani d 1 . .
    C C4 0.3216(2) 0.71390(18) -0.09556(13) 0.0164(3) Uani d 1 . .
    C C5 0.3532(2) 0.58929(18) -0.17128(14) 0.0193(3) Uani d 1 . .
    H H5 0.3914 0.4854 -0.1391 0.023 Uiso calc 1 . .
    C C6 0.3291(2) 0.61601(19) -0.29349(14) 0.0214(3) Uani d 1 . .
    H H6 0.3503 0.5303 -0.3445 0.026 Uiso calc 1 . .
    C C7 0.2739(2) 0.76788(19) -0.34155(13) 0.0206(3) Uani d 1 . .
    H H7 0.2562 0.7863 -0.4250 0.025 Uiso calc 1 . .
    C C8 0.2451(2) 0.89188(19) -0.26665(13) 0.0179(3) Uani d 1 . .
    H H8 0.2089 0.9955 -0.3004 0.021 Uiso calc 1 . .
    C C9 0.2364(2) 1.14844(19) 0.44845(13) 0.0202(3) Uani d 1 . .
    H H9A 0.3678 1.1022 0.4697 0.024 Uiso calc 1 . .
    H H9B 0.1344 1.0773 0.4859 0.024 Uiso calc 1 . .
    C C10 0.1872(3) 1.3101(2) 0.49712(14) 0.0271(4) Uani d 1 . .
    H H10A 0.2892 1.3797 0.4605 0.041 Uiso calc 1 . .
    H H10B 0.1840 1.3003 0.5858 0.041 Uiso calc 1 . .
    H H10C 0.0563 1.3549 0.4766 0.041 Uiso calc 1 . .
    O O1W 0.14391(17) 0.42112(13) 0.13237(11) 0.0243(3) Uani d 1 . .
    H H1W 0.200(3) 0.5018(17) 0.1042(17) 0.036 Uiso d 1 . .
    H H2W 0.0232(16) 0.452(2) 0.1447(19) 0.036 Uiso d 1 . .
loop_
    _atom_site_aniso_label
    _atom_site_aniso_U_11
    _atom_site_aniso_U_22
    _atom_site_aniso_U_33
    _atom_site_aniso_U_12
    _atom_site_aniso_U_13
    _atom_site_aniso_U_23
    S1 0.0267(2) 0.0159(2) 0.01519(19) -0.00163(15) -0.00399(14) 0.00149(14)
    O1 0.0279(6) 0.0139(5) 0.0164(5) -0.0010(4) -0.0056(4) 0.0005(4)
    N1 0.0221(6) 0.0121(6) 0.0147(6) -0.0017(5) -0.0036(5) 0.0003(5)
    N2 0.0142(6) 0.0156(6) 0.0151(6) -0.0024(5) -0.0014(4) -0.0012(5)
    N3 0.0215(6) 0.0155(7) 0.0151(6) -0.0020(5) -0.0033(5) 0.0005(5)
    C1 0.0126(6) 0.0191(8) 0.0166(7) -0.0030(6) -0.0022(5) -0.0002(6)
    C2 0.0126(6) 0.0168(8) 0.0165(7) -0.0037(5) -0.0014(5) 0.0014(6)
    C2' 0.0239(7) 0.0174(8) 0.0164(7) -0.0017(6) -0.0036(6) -0.0003(6)
    C3 0.0120(6) 0.0179(8) 0.0164(7) -0.0034(5) -0.0016(5) -0.0007(6)
    C4 0.0146(6) 0.0187(8) 0.0162(7) -0.0045(6) -0.0028(5) 0.0017(6)
    C5 0.0191(7) 0.0152(8) 0.0239(7) -0.0037(6) -0.0032(6) -0.0006(6)
    C6 0.0202(7) 0.0235(9) 0.0218(7) -0.0070(6) -0.0013(6) -0.0066(6)
    C7 0.0198(7) 0.0276(9) 0.0156(7) -0.0063(6) -0.0036(5) -0.0014(6)
    C8 0.0162(7) 0.0194(8) 0.0179(7) -0.0027(6) -0.0027(5) 0.0021(6)
    C9 0.0232(7) 0.0228(8) 0.0151(7) -0.0049(6) -0.0028(5) -0.0006(6)
    C10 0.0361(9) 0.0257(9) 0.0204(8) -0.0072(7) -0.0004(6) -0.0072(6)
    O1W 0.0227(6) 0.0173(6) 0.0314(6) -0.0025(5) -0.0014(5) 0.0029(5)
_geom_special_details
;
All e.s.d.'s (except the e.s.d. in the dihedral angle between two l.s. planes)
are estimated using the full covariance matrix. The cell e.s.d.'s are taken
into account individually in the estimation of e.s.d.'s in distances, angles
and torsion angles; correlations between e.s.d.'s in cell parameters are only
used when they are defined by crystal symmetry. An approximate (isotropic)
treatment of cell e.s.d.'s is used for estimating e.s.d.'s involving l.s.
planes.
;
loop_
    _geom_bond_atom_site_label_1
    _geom_bond_atom_site_label_2
    _geom_bond_site_symmetry_2
    _geom_bond_distance
    _geom_bond_publ_flag
    S1 C1 . 1.6825(16) ?
    O1 C4 . 1.3653(17) ?
    O1 H1O . 0.843(9) ?
    N1 N2 . 1.3586(17) ?
    N1 C1 . 1.3713(18) ?
    N1 H1N . 0.862(14) ?
    N2 C2 . 1.2931(18) ?
    N3 C1 . 1.3344(19) ?
    N3 C9 . 1.4569(18) ?
    N3 H3N . 0.865(14) ?
    C2 C3 . 1.480(2) ?
    C2 C2' . 1.505(2) ?
    C2' H2'1 . 0.9800 ?
    C2' H2'2 . 0.9800 ?
    C2' H2'3 . 0.9800 ?
    C3 C8 . 1.403(2) ?
    C3 C4 . 1.417(2) ?
    C4 C5 . 1.393(2) ?
    C5 C6 . 1.388(2) ?
    C5 H5 . 0.9500 ?
    C6 C7 . 1.391(2) ?
    C6 H6 . 0.9500 ?
    C7 C8 . 1.383(2) ?
    C7 H7 . 0.9500 ?
    C8 H8 . 0.9500 ?
    C9 C10 . 1.511(2) ?
    C9 H9A . 0.9900 ?
    C9 H9B . 0.9900 ?
    C10 H10A . 0.9800 ?
    C10 H10B . 0.9800 ?
    C10 H10C . 0.9800 ?
    O1W H1W . 0.834(9) ?
    O1W H2W . 0.831(9) ?
loop_
    _geom_angle_atom_site_label_1
    _geom_angle_atom_site_label_2
    _geom_angle_atom_site_label_3
    _geom_angle_site_symmetry_1
    _geom_angle_site_symmetry_3
    _geom_angle
    _geom_angle_publ_flag
    C4 O1 H1O . . 105.5(13) ?
    N2 N1 C1 . . 119.33(12) ?
    N2 N1 H1N . . 121.6(12) ?
    C1 N1 H1N . . 119.0(12) ?
    C2 N2 N1 . . 121.39(13) ?
    C1 N3 C9 . . 124.21(13) ?
    C1 N3 H3N . . 116.9(12) ?
    C9 N3 H3N . . 118.8(12) ?
    N3 C1 N1 . . 112.99(13) ?
    N3 C1 S1 . . 123.95(11) ?
    N1 C1 S1 . . 123.06(11) ?
    N2 C2 C3 . . 115.00(13) ?
    N2 C2 C2' . . 125.29(13) ?
    C3 C2 C2' . . 119.70(12) ?
    C2 C2' H2'1 . . 109.5 ?
    C2 C2' H2'2 . . 109.5 ?
    H2'1 C2' H2'2 . . 109.5 ?
    C2 C2' H2'3 . . 109.5 ?
    H2'1 C2' H2'3 . . 109.5 ?
    H2'2 C2' H2'3 . . 109.5 ?
    C8 C3 C4 . . 117.28(13) ?
    C8 C3 C2 . . 120.87(13) ?
    C4 C3 C2 . . 121.84(13) ?
    O1 C4 C5 . . 116.68(13) ?
    O1 C4 C3 . . 122.84(13) ?
    C5 C4 C3 . . 120.48(13) ?
    C6 C5 C4 . . 120.42(14) ?
    C6 C5 H5 . . 119.8 ?
    C4 C5 H5 . . 119.8 ?
    C5 C6 C7 . . 120.19(14) ?
    C5 C6 H6 . . 119.9 ?
    C7 C6 H6 . . 119.9 ?
    C8 C7 C6 . . 119.35(13) ?
    C8 C7 H7 . . 120.3 ?
    C6 C7 H7 . . 120.3 ?
    C7 C8 C3 . . 122.27(14) ?
    C7 C8 H8 . . 118.9 ?
    C3 C8 H8 . . 118.9 ?
    N3 C9 C10 . . 109.63(13) ?
    N3 C9 H9A . . 109.7 ?
    C10 C9 H9A . . 109.7 ?
    N3 C9 H9B . . 109.7 ?
    C10 C9 H9B . . 109.7 ?
    H9A C9 H9B . . 108.2 ?
    C9 C10 H10A . . 109.5 ?
    C9 C10 H10B . . 109.5 ?
    H10A C10 H10B . . 109.5 ?
    C9 C10 H10C . . 109.5 ?
    H10A C10 H10C . . 109.5 ?
    H10B C10 H10C . . 109.5 ?
    H1W O1W H2W . . 105(2) ?
loop_
    _geom_torsion_atom_site_label_1
    _geom_torsion_atom_site_label_2
    _geom_torsion_atom_site_label_3
    _geom_torsion_atom_site_label_4
    _geom_torsion_site_symmetry_1
    _geom_torsion_site_symmetry_2
    _geom_torsion_site_symmetry_3
    _geom_torsion_site_symmetry_4
    _geom_torsion
    _geom_torsion_publ_flag
    C1 N1 N2 C2 . . . . 173.45(12) ?
    C9 N3 C1 N1 . . . . 176.76(12) ?
    C9 N3 C1 S1 . . . . -2.4(2) ?
    N2 N1 C1 N3 . . . . 179.36(12) ?
    N2 N1 C1 S1 . . . . -1.51(19) ?
    N1 N2 C2 C3 . . . . 178.75(11) ?
    N1 N2 C2 C2' . . . . 0.0(2) ?
    N2 C2 C3 C8 . . . . -179.27(12) ?
    C2' C2 C3 C8 . . . . -0.4(2) ?
    N2 C2 C3 C4 . . . . -0.5(2) ?
    C2' C2 C3 C4 . . . . 178.29(12) ?
    C8 C3 C4 O1 . . . . -179.39(12) ?
    C2 C3 C4 O1 . . . . 1.8(2) ?
    C8 C3 C4 C5 . . . . 0.8(2) ?
    C2 C3 C4 C5 . . . . -177.99(12) ?
    O1 C4 C5 C6 . . . . 179.21(12) ?
    C3 C4 C5 C6 . . . . -1.0(2) ?
    C4 C5 C6 C7 . . . . 0.3(2) ?
    C5 C6 C7 C8 . . . . 0.6(2) ?
    C6 C7 C8 C3 . . . . -0.7(2) ?
    C4 C3 C8 C7 . . . . 0.1(2) ?
    C2 C3 C8 C7 . . . . 178.85(13) ?
    C1 N3 C9 C10 . . . . -172.17(13) ?
loop_
    _geom_hbond_atom_site_label_D
    _geom_hbond_atom_site_label_H
    _geom_hbond_atom_site_label_A
    _geom_hbond_site_symmetry_A
    _geom_hbond_distance_DH
    _geom_hbond_distance_HA
    _geom_hbond_distance_DA
    _geom_hbond_angle_DHA
    O1 H1O N2 . 0.843(14) 1.763(13) 2.5292(16) 150.2(17)
    N1 H1N O1W 1_565 0.862(15) 2.086(15) 2.8918(17) 155.5(16)
    N3 H3N O1W 1_565 0.866(16) 2.161(17) 2.9625(18) 153.8(16)
    O1W H1W O1 . 0.835(17) 1.958(17) 2.7894(16) 173.7(17)
    O1W H2W Cg1 2_565 0.831(13) 2.856(14) 3.4165(13) 126.5(14)
    C5 H5 O1 2_665 0.95 2.56 3.3702(18) 143
_shelx_hkl_file
;
   0   0  -1 77499.0 793.425  79
   0   0  -1 77905.6 801.102  80
   0   0   1 77258.3 633.480   6
   0   0  -1 80016.4 639.158   6
   0   0  -2 12407.0 452.421  79
   0   0  -2 12031.1 451.849  80
   0   0  -2 12181.3 353.462   6
   0   0   2 11290.6 339.457   6
   0   0   2 12493.1 452.252  79
   0   0  -3 3456.05 305.487  80
   0   0  -3 3808.68 314.505  79
   0   0   3 3547.49 303.292  79
   0   0   3 3854.65 245.256   6
   0   0  -4 1972.39 163.254  13
   0   0   4 1708.58 155.632  21
   0   0   4 1573.06 244.496  79
   0   0  -4 1707.33 147.896  15
   0   0  -4 1555.98 228.875  79
   0   0  -5 201373. 1653.73  31
   0   0   5 198488. 1827.90  21
   0   0   5 196749. 1520.74  40
   0   0   5 199331. 1451.79  39
   0   0   5 203704. 2899.36  79
   0   0  -5 201776. 1803.36  15
   0   0  -5 196264. 1803.09  13
   0   0  -6 17287.3 668.405  18
   0   0   6 17099.5 607.821  21
   0   0  -6 17463.0 562.247  31
   0   0  -6 17230.2 593.638  15
   0   0   6 16041.8 472.806  39
   0   0   6 16048.6 498.454  40
   0   0   7 41084.6 1043.16  21
   0   0  -7 39428.4 934.027  31
   0   0   7 40403.5 875.890  40
   0   0  -7 42907.1 1167.25  18
   0   0  -8 1767.11 266.357  18
   0   0   8 1794.46 249.132  21
   0   0   9-4.98334 73.8902  21
   0   0  -9 51.6245 112.753  18
   0   0 -10 474.962 123.244  77
   0   0 -10 433.299 132.129  33
   0   0  10 616.918 150.021  57
   0   0 -10 477.300 125.137  43
   0   0  10 576.072 149.634  72
   0   0  10 261.002 93.4489  66
   0   0 -11 9640.12 505.994  77
   0   0  11 9524.93 500.411  66
   0   0  11 9788.88 532.127  57
   0   0 -11 9281.63 498.135  43
   0   0 -12 4531.30 322.061  43
   0   0 -12 3881.07 298.000  77
   0   0  12 4557.81 307.809  66
   0   0  12 4663.19 339.400  57
   0   0 -12 4720.13 296.255  61
   0   0 -13 554.390 98.6780  43
   0   0  13 616.315 112.238  57
   0   1 -13 1316.37 131.331  61
   0  -1  12 12.4599 97.9032  57
   0   1 -12 187.055 83.3328  77
   0   1 -12 271.960 98.3883  61
   0   1 -12 247.929 75.8181  43
   0   1 -11 22539.7 756.531  77
   0  -1  11 23070.9 806.047  57
   0  -1  11 21884.8 791.156  72
   0  -1  11 22624.3 734.545  66
   0   1 -11 23979.0 773.105  43
   0   1 -10 3754.38 318.947  77
   0  -1  10 3943.34 349.535  72
   0   1 -10 4375.01 343.156  43
   0  -1  10 4759.62 386.735  57
   0  -1  10 3717.74 310.895  66
   0  -1   9 2814.72 339.688  21
   0   1  -9 2878.17 302.255  31
   0   1  -8 25713.2 835.824  31
   0   1  -8 23570.7 951.358  18
   0  -1   8 25564.4 949.406  21
   0   1  -7 1725.36 227.948  15
   0   1  -7 1586.32 204.445  31
   0  -1   7 2195.92 263.118  21
   0   1  -7 1718.34 233.476  13
   0   1  -6 46988.1 1051.77  15
   0  -1   6 50501.1 1103.39  21
   0   1  -6 49323.6 934.646  30
   0   1  -6 46340.0 937.962  31
   0   1  -6 46551.5 1053.87  13
   0   1  -5 62223.2 1084.18  15
   0   1  -5 61919.1 924.867  30
   0   1  -5 64448.6 1141.15  16
   0   1  -5 64388.1 975.820  31
   0   1  -5 61357.2 1085.11  13
   0  -1   5 62399.0 1102.74  21
   0  -1   4 2134.29 146.298  39
   0  -1   4 2107.25 187.400  21
   0   1  -4 2192.66 155.815  30
   0   1  -4 1689.88 169.351  13
   0   1  -4 1973.26 180.368  16
   0   1  -4 2018.90 182.427  15
   0   1  -4 2472.38 171.438  31
   0  -1   4 2007.96 204.796   4
   0   1  -3 54948.2 1242.18  80
   0   1  -3 56215.0 649.998   9
   0   1  -3 55572.2 992.143  79
   0  -1   3 53889.9 1226.80  80
   0   1  -3 53243.6 1189.58  82
   0  -1   3 54931.2 787.711  21
   0  -1   3 51775.5 588.961   1
   0   1  -3 54246.8 779.195  13
   0  -1   3 54124.4 896.575   4
   0  -1   3 57501.3 1294.69  78
   0   1  -2 6898.95 203.608  10
   0  -1   2 5947.87 342.524  80
   0  -1   2 6513.32 239.888   4
   0   1  -2 7197.48 372.921  80
   0   1  -2 6174.91 261.276  79
   0   1  -1 67382.3 974.228  78
   0  -1   1 69954.2 872.741  80
   0  -1   1 67863.2 535.203   2
   0   1  -1 67756.3 514.491   4
   0  -1   0 138689. 1221.44   3
   0  -1   0 133632. 1004.99   6
   0   1   0 139835. 991.268   6
   0   1   0 146765. 1183.97  79
   0  -1   0 148612. 1190.25  79
   0   1   1 39288.2 744.597   5
   0  -1  -1 40853.0 779.888   5
   0   1   1 42755.6 775.716  81
   0  -1  -1 41127.4 538.195  80
   0   1   1 42897.5 556.830  80
   0  -1  -1 37756.8 755.204  81
   0   1   1 41991.8 717.235   6
   0  -1  -1 42750.5 834.026  79
   0   1   2 13916.4 494.255   6
   0  -1  -2 13182.5 546.565   5
   0  -1  -2 13235.9 571.141  79
   0   1   2 12784.3 453.015  81
   0  -1  -2 14066.4 458.496  81
   0  -1  -2 13486.0 451.183  80
   0   1   2 13849.8 465.157  80
   0  -1  -3 11032.4 370.234  18
   0  -1  -3 11016.1 432.625  81
   0   1   3 9155.34 463.980   6
   0  -1  -3 10034.4 580.631   5
   0  -1  -3 9555.75 483.008  80
   0   1   3 9936.18 492.176  80
   0  -1  -3 10376.8 490.935   6
   0  -1  -3 10368.8 594.732  79
   0   1   3 9081.17 557.509  79
   0   1   4 36356.5 1234.27  79
   0   1   4 35853.1 1087.95  80
   0  -1  -4 36212.7 1086.53  80
   0   1   4 34535.0 988.499   6
   0  -1  -4 36636.1 778.624  18
   0  -1  -4 34228.0 1203.71  79
   0   1   4 35083.7 574.702  42
   0   1   4 36458.3 647.602  21
   0  -1  -5 4467.88 317.028  18
   0   1   5 4579.75 273.815  21
   0   1   5 4446.90 213.674  41
   0   1   5 4302.29 235.540  40
   0   1   5 4292.30 202.916  39
   0   1   6 675.789 98.2567  39
   0   1   6 664.344 120.372  40
   0   1   6 691.103 131.535  21
   0  -1  -6 566.049 146.665  18
   0  -1  -7 7161.01 493.554  18
   0   1   7 7640.69 429.724  21
   0   1   7 6880.10 372.560  40
   0   1   8 793.746 150.130  40
   0  -1  -8 573.677 165.884  18
   0  -1  -8 808.129 156.728  33
   0  -1  -9 3791.94 415.442  18
   0  -1  -9 3611.39 333.510  33
   0   1   9 3599.89 310.858  40
   0   1  10 201.400 123.355  57
   0   1  10 50.2807 95.8681  66
   0  -1 -10-38.7470 115.596  33
   0   1  10 29.4781 50.7317  72
   0  -1 -10 72.5046 72.2200  43
   0  -1 -10 38.9970 87.5630  77
   0  -1 -11 1389.39 205.185  43
   0  -1 -11 1342.99 201.317  77
   0   1  11 1155.44 202.557  57
   0   1  11 1262.12 187.614  66
   0  -1 -12 5135.62 341.837  43
   0   1  12 5289.42 342.519  66
   0   1  12 5631.44 368.892  57
   0  -1 -12 5148.38 342.252  77
   0  -1 -13 222.900 71.9132  43
   0   1  13 159.828 72.5943  57
   0   1  13 148.251 63.1078  66
   0  -2  13 579.455 97.0203  59
   0   2 -12 2508.36 213.862  77
   0   2 -11 8996.71 458.689  77
   0   2 -11 9045.63 447.001  43
   0  -2  11 9098.79 503.418  72
   0  -2  11 9208.88 502.734  57
   0  -2  10 3594.09 333.810  57
   0   2 -10 4347.88 333.581  43
   0  -2  10 3856.70 348.965  72
   0  -2   9 5157.61 471.770  21
   0   2  -9 5326.00 374.405  27
   0   2  -9 5385.26 414.134  31
   0  -2   9 5223.00 388.952  57
   0  -2   9 5647.43 408.919  72
   0  -2   8 215.521 125.993  21
   0   2  -8 140.937 97.3056  31
   0   2  -8 110.183 75.3005  15
   0   2  -7 2874.23 308.868  15
   0  -2   7 2664.66 308.561  21
   0   2  -7 3079.78 316.631  13
   0   2  -7 2837.10 270.678  31
   0   2  -6 296.756 94.7094  31
   0   2  -6 319.212 121.086  13
   0   2  -6 266.296 110.755  15
   0   2  -6 332.034 88.4404  30
   0   2  -6 292.285 100.166  16
   0  -2   6 287.098 132.953  21
   0   2  -5 25617.3 622.796  30
   0  -2   5 22976.3 734.277  21
   0   2  -5 24611.2 648.265  31
   0   2  -5 24452.5 744.967  15
   0   2  -5 26028.6 766.248  13
   0   2  -5 25371.6 746.973  16
   0   2  -4 14992.4 523.907  13
   0   2  -4 15218.5 421.692  30
   0  -2   4 15153.1 535.102  21
   0   2  -4 15008.8 794.675  82
   0   2  -4 15426.5 522.653  16
   0  -2   4 16134.2 459.215  32
   0  -2   3 3487.65 235.749  21
   0  -2   3 3696.87 249.821  17
   0   2  -3 3572.01 225.163   9
   0   2  -3 3758.30 376.457  82
   0  -2   3 3654.97 343.934  80
   0   2  -3 3446.75 235.280   8
   0   2  -3 3488.88 203.235  10
   0   2  -3 3684.27 228.013  16
   0   2  -3 3713.67 208.621  14
   0   2  -3 4047.73 362.749  80
   0  -2   3 3042.80 215.268  26
   0  -2   2 9047.94 353.527  17
   0   2  -2 8801.12 317.383  79
   0   2  -2 8744.67 441.880  80
   0  -2   2 8605.07 505.251  78
   0  -2   2 8468.68 235.188   2
   0   2  -2 8436.70 491.111  82
   0   2  -2 8625.35 498.168  78
   0   2  -2 8155.55 317.179   8
   0  -2   2 8021.87 312.591  21
   0   2  -1 5872.80 291.675  80
   0   2  -1 5985.03 232.018   1
   0  -2   1 5902.23 232.492   6
   0   2  -1 5858.19 394.503   3
   0   2  -1 6231.87 302.556  79
   0   2  -1 5483.05 359.298  82
   0   2  -1 6169.44 388.521  78
   0  -2   0 3504.97 232.181   6
   0   2   0 3546.35 169.167  80
   0  -2   0 3377.58 283.654   3
   0   2   0 3243.67 263.889  79
   0  -2   0 3964.27 282.896  79
   0   2   0 3509.57 224.312   2
   0   2   0 4199.50 308.325  78
   0   2   0 3512.77 291.557   3
   0   2   1 112146. 1458.20   6
   0   2   1 106474. 1682.83  79
   0  -2  -1 105195. 1659.36  79
   0   2   1 107850. 909.539  80
   0   2   1 114711. 1613.00   5
   0  -2  -1 107524. 1557.45   3
   0   2   2-19.7864 115.386  79
   0   2   2 84.4425 76.9540   6
   0  -2  -2 180.055 68.7781  80
   0  -2  -2-24.9657 137.340  79
   0  -2  -2 122.972 74.1575  18
   0   2   2 51.3766 62.9026  80
   0   2   2 185.397 116.390   5
   0   2   3 31022.9 1149.87  79
   0   2   3 30019.6 963.807   6
   0  -2  -3 29433.5 1123.21  79
   0  -2  -3 31426.7 703.919  18
   0  -2  -3 32777.1 1092.92   5
   0  -2  -3 29981.9 959.798   6
   0   2   3 30089.3 827.700  80
   0  -2  -3 30310.1 820.186  80
   0  -2  -4 13521.1 520.831  18
   0  -2  -4 13175.6 640.463  80
   0   2   4 12986.9 642.708  80
   0   2   4 13790.0 389.683  42
   0  -2  -4 13077.4 392.359  33
   0  -2  -5 984.147 127.459  33
   0  -2  -5 866.693 161.430  18
   0   2   5 903.102 125.964  42
   0  -2  -6 36611.7 826.574  33
   0   2   6 35350.4 747.428  41
   0  -2  -6 37065.4 1057.28  18
   0   2   7 1431.75 183.072  40
   0  -2  -7 1597.92 199.579  33
   0  -2  -7 1566.00 250.187  18
   0   2   8 3041.30 277.476  40
   0  -2  -8 3357.91 384.212  18
   0  -2  -8 3362.38 307.033  33
   0  -2  -9 48348.8 1190.37  33
   0   2   9 48137.8 1130.84  40
   0  -2  -9 45664.9 1451.21  18
   0   2  10 18642.2 738.086  57
   0   2  10 18205.2 700.697  40
   0  -2 -10 17520.3 694.344  77
   0   2  10 17937.7 723.132  76
   0  -2 -10 18827.3 750.304  33
   0  -2 -10 18126.5 698.865  43
   0  -2 -11 4892.19 366.207  77
   0   2  11 4967.96 375.332  66
   0   2  11 5516.32 391.332  57
   0  -2 -11 5196.76 369.771  43
   0  -2 -12 5704.78 355.905  43
   0   2  12 5919.75 360.328  57
   0   2  12 5642.29 352.808  66
   0   2  13 1173.85 129.809  66
   0   2  13 1174.05 130.696  57
   0  -2 -13 1152.28 136.078  43
   0  -2 -13 1005.21 130.943  75
   0  -3  12 4501.41 292.983  59
   0  -3  11 581.764 139.887  59
   0   3 -11 663.949 121.119  77
   0  -3  10 2386.21 266.270  72
   0  -3  10 2551.28 272.793  57
   0   3  -9 418.405 118.240  27
   0  -3   9 230.357 87.9610  72
   0  -3   9 611.950 144.975  57
   0   3  -9 342.963 135.069  31
   0  -3   8 27228.9 1042.57  21
   0   3  -8 24890.7 977.268  15
   0   3  -8 24409.9 858.187  31
   0   3  -8 25972.8 996.295  13
   0   3  -7 43190.8 1086.59  31
   0   3  -7 44269.7 1254.30  13
   0   3  -7 43765.8 1248.17  15
   0  -3   7 45172.6 1290.33  21
   0   3  -7 44865.3 1027.43  30
   0   3  -6 39547.8 970.307  31
   0   3  -6 42005.6 913.517  30
   0   3  -6 39209.1 1108.73  15
   0  -3   6 37502.2 1109.24  21
   0   3  -6 40812.0 1124.67  13
   0   3  -5 13728.4 603.268  13
   0  -3   5 13338.1 613.932  21
   0   3  -5 14771.1 956.056  82
   0   3  -5 14642.0 609.718  16
   0   3  -5 14184.0 485.018  30
   0   3  -5 13206.9 601.633  15
   0   3  -4 824.605 138.579  16
   0   3  -4 807.606 150.129  13
   0  -3   4 505.515 144.238  21
   0  -3   4 954.049 133.994  32
   0   3  -4 934.704 133.514  14
   0   3  -4 846.331 146.158   8
   0   3  -4 650.437 177.112  82
   0  -3   3 491.950 99.0438  32
   0   3  -3 455.598 101.989  10
   0  -3   3 354.469 119.198  21
   0   3  -3 384.246 79.5511  14
   0   3  -3 235.498 115.975  82
   0  -3   3 417.587 141.984  17
   0   3  -3 377.582 103.370   8
   0  -3   3 405.265 98.0157  26
   0  -3   2 259197. 1881.11  26
   0  -3   2 252267. 1708.36  32
   0   3  -2 257788. 2536.25  80
   0   3  -2 255341. 3174.18  82
   0  -3   2 255734. 2300.26  17
   0   3  -2 246750. 2083.37   8
   0   3  -2 266117. 3624.73  81
   0   3  -1 169642. 1624.97   1
   0   3  -1 167992. 2775.69  81
   0   3  -1 164088. 1663.90  80
   0   3  -1 166324. 1998.46  79
   0   3  -1 165177. 2333.26  82
   0  -3   1 164141. 1447.18  21
   0   3  -1 162220. 2430.35   3
   0  -3   1 168170. 1759.54  17
   0  -3   0 11040.1 438.919  17
   0   3   0 11453.8 514.456   1
   0   3   0 11213.5 619.984   3
   0   3   0 10076.7 564.057  79
   0  -3   0 11308.2 587.027  79
   0  -3   0 11835.6 354.712  21
   0   3   0 11676.6 634.270  78
   0   3   0 12340.9 750.478   7
   0   3   0 11349.9 483.572   2
   0   3   0 11074.2 707.327  81
   0   3   0 11226.8 336.786  80
   0  -3  -1 617.043 148.921   6
   0  -3  -1 418.155 83.2874  83
   0   3   1 533.437 137.461   1
   0  -3  -1 622.679 76.7362  23
   0   3   1 706.348 217.448  81
   0   3   1 668.890 190.754  79
   0  -3  -1 485.093 184.861  79
   0  -3  -1 551.677 108.311  17
   0   3   1 522.912 77.7904  11
   0   3   1 723.817 225.090   7
   0  -3  -1 730.667 187.856   3
   0  -3  -2 13893.3 720.550   3
   0   3   2 13132.7 703.244   5
   0   3   2 15536.4 412.609  19
   0  -3  -2 14812.8 472.479  17
   0   3   2 13637.3 521.939  12
   0  -3  -2 14602.1 393.982  23
   0   3   2 14516.3 803.330  81
   0  -3  -2 13303.2 422.921  32
   0   3   3 65.8780 145.394  81
   0  -3  -3 170.913 108.201  18
   0   3   3 130.951 57.4264  42
   0  -3  -3 20.8552 52.6295  33
   0  -3  -4 118322. 1715.55  18
   0   3   4 117878. 1245.85  42
   0  -3  -4 120662. 1294.43  33
   0  -3  -5 43829.6 1132.41  18
   0  -3  -5 43183.9 851.828  33
   0   3   5 43885.2 833.982  42
   0   3   6 1371.43 169.641  42
   0  -3  -6 1264.09 169.330  33
   0   3   6 1269.61 165.913  41
   0  -3  -6 1188.51 220.991  18
   0   3   7 13496.6 536.836  41
   0  -3  -7 12213.6 704.549  18
   0  -3  -7 13619.4 569.065  33
   0   3   7 13062.7 544.065  40
   0   3   8-2.36787 107.889  40
   0  -3  -8 214.427 118.312  18
   0  -3  -8 104.065 86.7390  33
   0   3   9 31829.9 930.762  57
   0   3   9 30679.7 974.771  76
   0   3   9 32565.3 1010.25  68
   0  -3  -9 33249.2 977.160  33
   0   3   9 34304.1 962.954  40
   0  -3  -9 32009.1 907.915  77
   0  -3  -9 33073.8 894.362  43
   0  -3  -9 29813.1 882.339  70
   0  -3  -9 31483.0 1225.86  18
   0   3  10 2906.31 317.133  68
   0   3  10 3005.19 312.989  76
   0  -3 -10 3449.79 320.301  33
   0   3  10 2746.25 270.889  40
   0  -3 -10 3393.96 298.961  43
   0   3  10 3645.00 321.606  57
   0  -3 -10 3124.46 287.240  70
   0  -3 -11 840.942 147.027  70
   0  -3 -11 977.577 154.421  43
   0   3  11 1009.62 170.193  57
   0   3  11 1079.69 186.956  76
   0  -3 -12 4365.80 291.643  75
   0   3  12 4350.83 288.335  57
   0  -3 -12 4288.21 281.565  43
   0   3  12 4529.99 308.657  66
   0   3  12 4756.49 308.081  76
   0  -3 -13 2259.78 168.926  75
   0   3  13 2661.78 180.268  66
   0  -4  12 4206.62 233.239  59
   0   4 -12 3497.35 213.725  61
   0  -4  11 4755.15 327.272  59
   0  -4  10 7713.88 466.422  59
   0  -4  10 7684.50 435.018  72
   0  -4   9 3040.15 310.073  59
   0  -4   9 3894.31 330.963  72
   0  -4   8 306.916 142.378  55
   0  -4   8 203.699 98.4509  59
   0  -4   8 126.305 85.3176  72
   0   4  -8 170.028 107.563  31
   0   4  -7 104235. 1979.11  13
   0  -4   7 104082. 2028.72  21
   0   4  -7 99606.3 1710.00  31
   0   4  -7 106729. 2004.88  15
   0   4  -6 46247.3 1108.44  31
   0   4  -6 47548.5 1281.03  13
   0  -4   6 47485.7 1315.40  21
   0   4  -6 46699.9 1281.73  15
   0  -4   5 13975.4 559.860  32
   0  -4   5 13793.8 678.527  21
   0   4  -5 14561.0 672.499  15
   0   4  -5 14441.5 661.116  13
   0   4  -4 785.388 153.051  16
   0  -4   4 798.915 136.796  32
   0  -4   4 454.315 131.532  21
   0   4  -4 645.864 140.064   8
   0   4  -4 637.178 139.052  13
   0  -4   3 4495.75 334.230  21
   0  -4   3 3876.55 365.837  17
   0  -4   3 4428.22 310.509  26
   0   4  -3 4856.68 523.919  82
   0  -4   3 4499.73 285.230  32
   0   4  -3 4369.61 336.493   8
   0   4  -2 31744.5 1265.52  82
   0  -4   2 31846.5 950.165  17
   0  -4   2 31289.5 711.215  32
   0  -4   2 33438.6 768.678  26
   0   4  -2 32639.6 856.020   8
   0  -4   2 31175.1 813.044  21
   0  -4   1 16493.1 535.721  21
   0  -4   1 16446.2 660.483  17
   0   4  -1 17037.0 1050.80   7
   0  -4   1 16055.8 503.688  32
   0   4  -1 16362.1 857.118  82
   0   4   0 57484.5 1894.03  81
   0  -4   0 54261.9 1153.16  17
   0   4   0 57491.2 1521.79  82
   0  -4   0 53907.0 914.064  32
   0   4   1 2972.46 278.011  12
   0  -4  -1 3131.54 278.460  17
   0   4   1 2920.56 454.640   7
   0   4   1 2969.96 439.187  81
   0  -4  -1 2750.64 219.704  32
   0  -4  -1 2785.03 220.633  83
   0  -4  -2 31925.6 836.193  17
   0  -4  -2 31044.0 794.655  83
   0   4   2 28234.4 870.126  12
   0   4   2 29377.2 588.851  42
   0  -4  -2 29058.2 723.968  32
   0  -4  -2 31459.7 650.223  23
   0   4   2 32925.8 1420.98  81
   0   4   3 20767.0 785.918  12
   0   4   3 20382.5 528.394  42
   0  -4  -3 20274.6 548.429  33
   0  -4  -3 20334.4 641.050  32
   0  -4  -3 20645.3 574.651  23
   0  -4  -4 873.832 132.101  23
   0   4   4 721.147 117.895  42
   0  -4  -4 638.495 145.619  32
   0  -4  -4 973.954 137.972  33
   0   4   5 18061.8 579.968  42
   0  -4  -5 16690.9 780.166  18
   0  -4  -5 17885.8 588.958  33
   0  -4  -6 223.991 83.4745  33
   0   4   6 35.3471 69.9282  41
   0   4   6 173.991 74.8395  42
   0   4   7 9586.20 493.300  41
   0  -4  -7 10412.6 510.710  33
   0  -4  -7 9645.74 659.807  18
   0   4   8 4543.41 351.633  41
   0   4   8 4474.83 347.906  40
   0   4   8 4439.07 376.246  68
   0  -4  -8 4221.91 456.871  18
   0   4   9 1575.03 234.815  76
   0  -4  -9 1648.53 216.974  75
   0   4   9 1784.83 225.571  40
   0   4   9 1698.96 244.800  68
   0  -4  -9 1564.46 219.553  70
   0  -4 -10 2872.54 280.710  70
   0   4  10 2829.47 311.407  68
   0  -4 -10 2710.38 267.778  75
   0   4  10 2949.61 316.733  76
   0  -4 -11 108.746 75.8064  75
   0   4  11 272.763 116.675  76
   0   4  12 11153.2 460.846  76
   0  -4 -12 11203.5 418.517  75
   0  -4 -12 11556.5 416.925  62
   0   4  12 10287.7 435.468  66
   0  -5  11 2658.19 207.918  59
   0  -5  10 319.494 110.094  59
   0  -5   9 1705.46 230.596  59
   0  -5   8 4190.77 367.271  55
   0  -5   8 4514.00 376.965  59
   0  -5   7 599.062 155.628  59
   0  -5   7 883.891 178.392  55
   0   5  -7 772.848 172.649  31
   0   5  -6 4540.96 416.782  15
   0   5  -6 4846.13 372.939  31
   0   5  -6 5119.47 438.164  13
   0  -5   6 4992.52 440.041  21
   0   5  -5 4908.48 414.003  15
   0   5  -5 4750.36 407.877  13
   0  -5   5 5095.38 439.372  21
   0   5  -4 1133.83 192.356  13
   0   5  -4 1412.09 219.399  15
   0  -5   4 1363.27 184.702  32
   0  -5   4 1117.44 194.773  21
   0   5  -4 1469.52 229.073   8
   0   5  -3 455.038 147.968   9
   0  -5   3 277.964 125.600  17
   0   5  -3 206.862 84.2250   8
   0   5  -3 469.035 122.635  13
   0  -5   3 469.525 114.954  32
   0  -5   3 361.700 139.593  21
   0   5  -2 3960.95 600.334   7
   0   5  -2 3585.34 330.483   8
   0  -5   2 3733.52 278.741  32
   0  -5   2 3177.58 368.617  17
   0  -5   2 3726.48 313.019  21
   0   5  -1 30794.8 907.524   8
   0   5  -1 33081.4 1676.85   7
   0  -5   1 28217.8 796.413  21
   0   5  -1 31101.7 918.907  11
   0  -5   1 28648.1 1001.31  17
   0  -5   1 28685.1 771.199  32
   0   5  -1 29344.3 1304.29  82
   0   5   0 1291.31 346.229   7
   0  -5   0 1105.23 201.138  17
   0   5   0 1327.17 180.211  11
   0  -5   0 1338.00 175.928  32
   0   5   0 1361.10 268.493  82
   0   5   1 17425.3 1229.72   7
   0   5   1 15579.2 710.436  12
   0  -5  -1 15488.0 702.749  17
   0  -5  -1 15432.5 580.581  32
   0  -5  -2 8932.63 457.331  32
   0  -5  -2 9761.29 550.022  17
   0   5   2 9242.02 565.634  12
   0   5   3 9162.96 580.320  12
   0  -5  -3 9683.45 499.914  32
   0   5   3 8897.06 388.240  42
   0  -5  -4 17533.2 766.707  83
   0   5   4 17897.5 580.806  42
   0  -5  -4 17344.6 701.083  32
   0  -5  -5 5160.29 454.090  83
   0  -5  -5 4991.52 398.177  32
   0   5   5 5855.39 353.696  42
   0   5   5 5633.00 374.123  41
   0   5   6 6203.21 409.980  41
   0   5   6 5793.76 373.218  42
   0  -5  -6 5600.68 437.578  32
   0   5   6 6587.59 502.741  24
   0   5   7 31.3613 76.7014  41
   0  -5  -7 96.7570 97.6614  32
   0  -5  -8 13109.2 605.759  70
   0  -5  -8 12996.2 599.391  50
   0   5   8 13324.6 658.243  68
   0   5   8 13320.5 589.582  40
   0   5   8 13482.9 613.740  41
   0   5   8 12627.9 642.998  76
   0  -5  -8 12366.0 683.052  32
   0   5   9 65.5710 87.6931  68
   0  -5  -9 20.4478 69.4352  50
   0  -5  -9-40.0537 72.8845  70
   0   5   9-60.0512 106.448  76
   0  -5  -9 39.7664 58.6734  75
   0   5  10 5285.51 407.213  76
   0  -5 -10 5739.65 358.639  75
   0   5  10 5593.31 415.491  68
   0  -5 -11 5420.29 324.911  62
   0  -5 -11 5921.87 316.049  75
   0   5  11 5982.25 381.103  76
   0  -5 -12 91.9139 51.2005  62
   0   5  12 170.482 73.8710  66
   0  -6  10 6807.54 329.786  59
   0  -6   9 1859.47 210.624  59
   0  -6   8 7286.08 450.234  59
   0  -6   7 2258.54 276.105  55
   0  -6   7 2313.50 267.853  59
   0  -6   6 210.550 92.1784  55
   0   6  -6-2.54104 78.6983  31
   0  -6   6 84.3671 80.7996  59
   0  -6   5 6873.91 424.118  55
   0  -6   5 6784.19 436.943  56
   0  -6   5 6959.95 506.870  21
   0  -6   5 6626.24 446.647  59
   0  -6   4 19782.4 838.934  21
   0   6  -4 21338.9 957.622  11
   0   6  -3 2366.45 311.751  11
   0  -6   3 2401.22 285.957  21
   0  -6   2 3877.07 443.196  17
   0   6  -2 5039.94 432.832  11
   0  -6   2 4969.08 363.287  32
   0  -6   1 34.8576 82.5241  32
   0   6  -1 168.046 95.0933   8
   0  -6   1 122.911 141.141  17
   0   6   0 14637.5 766.173  12
   0   6   0 15646.8 689.954   8
   0  -6   0 14104.1 602.706  32
   0  -6   0 15773.0 828.354  17
   0  -6  -1 4055.94 416.947  17
   0  -6  -1 3906.47 325.890  32
   0   6   1 4255.41 422.329  12
   0   6   2 25835.7 737.917  41
   0  -6  -2 27122.0 1037.42  17
   0   6   2 25400.5 1028.32  12
   0  -6  -2 24386.6 832.224  32
   0   6   3 72319.9 1300.41  41
   0  -6  -3 70023.8 1450.92  32
   0  -6  -4 2813.16 309.498  32
   0   6   4 3164.57 290.782  41
   0   6   5 3276.38 305.373  41
   0  -6  -5 2713.61 310.334  32
   0   6   6 2676.00 259.171  42
   0  -6  -6 2467.47 308.634  32
   0   6   6 2846.79 290.186  41
   0   6   6 2752.05 276.014  36
   0  -6  -6 2670.99 280.605  62
   0  -6  -6 2410.24 259.966  50
   0   6   6 2499.01 335.487  24
   0   6   7 414.903 123.908  41
   0  -6  -7 291.402 96.0614  50
   0   6   7 220.941 101.882  76
   0  -6  -7 260.139 99.1041  62
   0   6   7 367.222 113.303  40
   0  -6  -7 379.464 139.797  32
   0   6   8 13011.0 655.764  68
   0  -6  -8 13858.1 620.360  62
   0   6   8 12087.6 624.759  76
   0  -6  -8 12633.1 594.107  50
   0  -6  -9 2283.06 246.182  50
   0   6   9 1913.72 245.734  76
   0  -6  -9 2169.72 239.722  62
   0   6   9 1931.98 249.416  68
   0   6  10 2338.63 251.364  76
   0   6  10 2374.82 260.536  68
   0  -6 -10 1947.92 207.582  62
   0  -6 -11 9239.06 371.921  62
   0   6  11 9831.00 423.446  76
   0  -7   9 2469.30 193.317  59
   0  -7   8 27463.9 753.673  59
   0  -7   7 263.042 92.7296  59
   0  -7   6 3976.76 346.756  59
   0  -7   6 3606.44 318.776  55
   0  -7   5 9756.04 500.061  55
   0  -7   5 9713.62 539.565  59
   0  -7   4 5730.16 422.436  59
   0  -7   4 5390.40 367.358  55
   0  -7   3 370.868 118.591  59
   0  -7   3 182.697 92.4287  73
   0   7  -2 8589.91 632.026  12
   0  -7   2 9081.33 544.106  73
   0  -7   2 8496.77 499.658  59
   0  -7   2 8669.01 511.458  44
   0  -7   1 8464.89 520.366  73
   0   7  -1 8021.25 608.237  12
   0  -7   1 7821.64 477.937  59
   0  -7   1 8733.01 683.678  17
   0  -7   0 39797.0 1080.56  32
   0   7   0 37305.8 1307.23  12
   0  -7   0 40664.6 1423.54  17
   0  -7  -1 15697.8 696.447  32
   0   7   1 14599.5 831.840  12
   0  -7  -1 16392.7 893.906  17
   0  -7  -2 1775.91 252.615  32
   0   7   2 619.779 206.011  12
   0  -7  -3 3155.77 292.421  50
   0  -7  -3 3917.95 310.145  62
   0   7   3 4080.62 324.631  41
   0  -7  -3 3251.80 334.024  32
   0  -7  -4 2558.52 298.881  32
   0   7   4 2629.10 271.976  41
   0  -7  -4 3056.59 302.362  44
   0  -7  -4 2647.26 264.839  62
   0  -7  -4 2267.41 258.484  50
   0  -7  -5 13592.9 695.465  32
   0   7   5 12533.9 604.965  36
   0  -7  -5 12125.7 591.285  50
   0  -7  -5 12530.4 580.717  62
   0   7   5 13408.0 619.360  41
   0   7   6 30.4658 78.7655  41
   0  -7  -6 3.41257 78.0745  32
   0  -7  -6-13.0481 97.9956  62
   0  -7  -6-23.8124 99.9218  50
   0  -7  -7 9447.71 503.138  62
   0  -7  -7 9654.05 526.303  50
   0   7   7 10301.4 539.160  76
   0   7   8-49.6407 110.419  76
   0  -7  -8 19.4336 83.6168  50
   0  -7  -8 104.958 75.5162  62
   0   7   8-9.55664 82.4425  68
   0   7   9 4.70970 84.6072  76
   0  -7  -9 14.0080 71.4381  62
   0   7   9 59.6129 111.505  68
   0  -7 -10 3980.08 250.482  62
   0   7  10 4023.21 272.660  68
   0   7  10 3837.88 257.729  76
   0  -8   7 455.243 97.3716  59
   0  -8   6 300.765 106.012  59
   0  -8   5 190.710 88.3638  59
   0  -8   4 8063.09 480.962  59
   0  -8   3 6021.56 426.770  59
   0  -8   2-84.8727 109.049  44
   0  -8   2 206.691 123.983  59
   0  -8   1 4967.04 405.392  44
   0  -8   1 5511.03 424.034  59
   0  -8   0 24.5217 103.800  44
   0  -8   0-64.6908 84.6348  59
   0   8   1-48.9647 89.3301  36
   0  -8  -1-26.9935 111.119  59
   0  -8  -1 112.801 113.919  44
   0  -8  -2 10005.1 576.408  44
   0   8   2 9543.15 521.119  36
   0  -8  -2 10415.4 548.274  65
   0  -8  -2 9981.03 557.281  32
   0  -8  -3 1077.55 191.098  44
   0  -8  -3 1189.18 198.147  65
   0  -8  -4 10195.3 519.739  50
   0  -8  -4 10055.2 493.146  62
   0  -8  -4 10398.4 552.338  44
   0  -8  -5 1043.05 167.224  62
   0  -8  -5 868.588 161.072  50
   0  -8  -6 2964.64 269.165  62
   0  -8  -6 2992.60 285.041  50
   0  -8  -7 1129.76 169.161  50
   0   8   7 910.511 169.028  68
   0  -8  -7 1070.53 159.033  62
   0  -8  -8 1945.66 191.732  62
   0   8   8 1800.41 202.053  68
   0   8   9 3112.31 223.969  68
   0   8   9 2593.19 178.586  48
   0  -8  -9 2674.16 192.508  62
   0  -9   5 10905.3 428.198  59
   0  -9   4 2396.49 227.828  59
   0  -9   3 815.254 148.624  59
   0  -9   2 1023.47 169.510  59
   0  -9   2 1040.11 174.521  44
   0  -9   1 873.311 169.007  44
   0  -9   1 776.690 171.281  59
   0  -9   0 2427.91 274.998  44
   0  -9  -1 10463.0 554.697  44
   0  -9  -2 11934.9 583.220  44
   0  -9  -3 193.836 88.2311  44
   0  -9  -4 5439.71 357.639  44
   0  -9  -4 5964.72 365.446  65
   0  -9  -5 2688.94 239.584  65
   0  -9  -5 2385.78 215.200  50
   0  -9  -6 1464.88 168.868  65
   0   9   6 1692.76 178.529  68
   0  -9  -6 1542.16 167.516  50
   0  -9  -7 129.775 75.0199  65
   0   9   7 418.221 90.6908  68
   0 -10   0 1080.28 149.453  44
   0 -10  -1 1239.62 165.707  44
   0 -10  -2 1812.52 190.483  44
   1  -9  -6 1161.20 151.376  65
   1  -9  -5 2880.03 244.477  65
   1  -9  -4 571.646 130.221  65
   1  -9  -3 1589.79 206.993  65
   1  -9  -2 6330.34 395.709  65
   1  -9  -2 6229.87 409.012  44
   1  -9  -1 7966.58 445.115  65
   1  -9  -1 8399.86 484.795  44
   1  -9   0 4198.01 352.288  44
   1  -9   0 4602.95 337.429  65
   1  -9   1 3508.44 310.610  44
   1  -9   1 3737.54 294.893  65
   1  -9   2 4773.63 344.204  59
   1  -9   3 5926.50 355.823  59
   1  -9   4 8328.32 383.006  59
   1  -9   5 5720.58 289.063  59
  -1   8   8 883.447 129.221  48
  -1   8   8 1254.45 143.779  68
   1  -8  -8 1011.37 134.130  62
   1  -8  -7 1789.12 193.700  62
  -1   8   7 2076.58 203.214  68
   1  -8  -6 493.752 127.338  62
   1  -8  -5 7265.79 422.457  62
   1  -8  -5 7610.10 428.535  50
   1  -8  -4 60.9428 76.6711  44
   1  -8  -4 95.0124 70.5034  50
   1  -8  -3 91.7400 115.084  65
   1  -8  -3 89.8618 87.6108  44
   1  -8  -2 1121.17 200.740  44
   1  -8  -2 1066.45 188.530  65
   1  -8  -1 4683.17 387.121  65
   1  -8  -1 4194.48 373.863  44
   1  -8   0 2684.86 293.422  65
   1  -8   0 2381.08 286.118  59
   1  -8   0 2709.49 310.866  44
   1  -8   1 1486.44 218.992  59
   1  -8   1 1735.09 240.320  65
   1  -8   1 1297.78 222.967  44
   1  -8   2 3429.31 320.427  65
   1  -8   2 3459.55 319.337  59
   1  -8   2 3719.26 343.744  44
   1  -8   3 160.271 88.8355  44
   1  -8   3 156.601 114.314  59
   1  -8   3 190.483 84.8536  65
   1  -8   4 4523.07 348.449  59
   1  -8   4 4436.81 297.044  55
   1  -8   5 7215.36 413.480  59
   1  -8   5 7897.10 394.759  55
   1  -8   6 2197.84 220.631  55
   1  -8   6 1776.14 201.064  59
   1  -8   7 1090.66 137.981  59
   1  -7 -10 51.9681 43.7589  62
  -1   7   9 2334.95 218.063  68
  -1   7   9 2456.14 216.727  48
   1  -7  -9 2463.03 214.274  62
  -1   7   9 2551.42 218.944  76
  -1   7   8 2855.51 271.280  68
   1  -7  -8 2832.29 259.132  62
  -1   7   8 2992.83 263.204  76
   1  -7  -7 1792.51 223.520  50
   1  -7  -7 1980.13 236.331  62
  -1   7   7 2243.71 252.449  68
   1  -7  -6 6449.30 428.934  50
   1  -7  -6 6781.06 436.689  62
   1  -7  -5 1838.88 226.518  50
  -1   7   5 2074.94 245.287  41
   1  -7  -5 2101.54 249.889  62
   1  -7  -4 1876.01 240.235  62
   1  -7  -4 1708.37 224.081  50
  -1   7   4 1846.15 234.133  41
  -1   7   3 16467.2 668.427  41
   1  -7  -3 16566.7 711.337  44
  -1   7   3 18929.5 955.488  22
  -1   7   3 17392.9 917.826  24
   1  -7  -3 16886.9 669.671  62
   1  -7  -2 41634.6 1025.47  62
  -1   7   2 41734.1 1413.78  24
   1  -7  -2 41050.2 1135.43  44
   1  -7  -2 41146.8 1414.41  17
  -1   7   2 40110.6 1382.74  22
  -1   7   1-67.5200 133.562  22
   1  -7  -1 148.451 100.225  65
   1  -7  -1 104.635 125.736  17
  -1   7   1 460.186 163.960  24
   1  -7  -1-14.6233 108.905  59
   1  -7  -1-53.8428 137.228  44
   1  -7   0 1774.86 237.889  44
   1  -7   0 2286.96 270.267  65
   1  -7   0 1971.67 249.225  59
   1  -7   0 2114.71 333.391  17
  -1   7   0 2388.15 333.340  22
  -1   7   0 1742.24 295.791  24
   1  -7   1 10161.6 559.433  65
   1  -7   1 10000.8 536.034  59
  -1   7  -1 10249.1 675.700  22
   1  -7   1 10143.2 738.982  17
   1  -7   1 10815.6 589.413  44
   1  -7   2 6226.22 441.125  44
   1  -7   2 5601.05 413.746  65
   1  -7   2 5147.73 387.969  59
   1  -7   2 5152.61 519.711  17
   1  -7   3-9.17303 78.3278  55
   1  -7   3-132.282 85.1285  59
   1  -7   3 4.00908 78.9362  65
   1  -7   3 88.3641 89.3001  44
   1  -7   4 4703.45 381.372  59
   1  -7   4 4741.33 386.680  65
   1  -7   4 4523.92 339.063  55
   1  -7   5 204.517 93.7080  59
   1  -7   5-28.6279 112.092  55
   1  -7   5 217.415 95.9198  65
   1  -7   6 4616.40 340.119  55
   1  -7   6 4288.82 347.440  59
   1  -7   7 4217.57 322.791  59
   1  -7   7 4059.08 304.741  55
   1  -7   8 3872.19 275.630  59
   1  -7   9 4116.24 227.080  59
  -1   6  11 3298.32 205.099  66
   1  -6 -10 577.523 113.912  62
   1  -6 -10 352.085 80.7541  75
  -1   6  10 528.684 116.993  76
  -1   6  10 359.966 84.7463  48
  -1   6   9 5355.89 384.643  68
  -1   6   9 5659.67 394.375  76
  -1   6   9 5142.92 350.107  48
   1  -6  -9 5740.18 343.860  75
   1  -6  -9 5704.40 365.158  62
  -1   6   8 3876.91 347.381  76
   1  -6  -8 5121.72 346.904  75
  -1   6   8 4568.23 372.993  68
   1  -6  -8 4408.06 344.212  62
  -1   6   7 29299.3 947.675  68
  -1   6   7 29437.2 905.921  41
   1  -6  -7 29949.3 1019.86  32
  -1   6   7 30201.0 875.371  42
   1  -6  -7 30017.0 913.232  62
   1  -6  -7 29883.8 856.989  75
  -1   6   7 30541.4 955.979  76
   1  -6  -7 28455.9 906.678  50
   1  -6  -6 3600.52 318.273  62
  -1   6   6 3639.90 314.625  42
   1  -6  -6 3317.60 317.487  50
  -1   6   6 3796.21 339.017  41
  -1   6   6 4150.53 445.840  24
   1  -6  -6 3820.60 303.148  75
   1  -6  -6 3224.45 343.293  32
  -1   6   5 27.5973 64.2934  42
  -1   6   5 182.954 92.0886  22
   1  -6  -5-57.6016 91.0800  62
   1  -6  -5 52.9773 93.7281  32
   1  -6  -5 89.9172 96.3727  50
   1  -6  -4 11438.9 604.688  32
  -1   6   4 12798.2 770.179  24
  -1   6   4 11605.7 537.098  42
  -1   6   4 12349.3 748.509  22
  -1   6   3 18535.9 657.699  42
  -1   6   3 18382.7 910.082  22
   1  -6  -3 20180.0 763.054  32
  -1   6   3 18554.8 923.855  24
   1  -6  -2 82807.2 1879.56  17
  -1   6   2 76390.7 1292.94  42
  -1   6   1 19935.1 909.785   9
  -1   6   1 20715.9 658.936  42
  -1   6   1 20637.7 899.062  12
   1  -6  -1 20254.3 949.581  17
   1  -6   0 1169.40 239.623  17
  -1   6   0 1503.62 244.327  12
  -1   6   0 1250.11 246.129   9
   1  -6   1 11410.1 736.199  17
  -1   6  -1 10700.1 684.883   9
   1  -6   2 6824.37 576.494  17
  -1   6  -2 5890.23 507.629  10
  -1   6  -3 8688.92 618.770  10
   1  -6   3 9257.78 685.412  17
  -1   6  -4 14020.2 706.850  13
   1  -6   4 14523.4 854.053  17
   1  -6   5 6936.40 452.489  59
  -1   6  -5 7363.63 527.663  15
   1  -6   5 7224.27 434.785  55
   1  -6   5 5739.50 416.251  65
   1  -6   6 165.211 103.599  55
   1  -6   6 48.8369 70.8915  59
  -1   6  -6 173.000 79.6499  27
   1  -6   7 17094.4 694.311  59
   1  -6   7 16834.8 667.132  55
   1  -6   8 1927.19 234.636  59
   1  -6   8 1633.30 227.653  55
   1  -6   9 5274.97 338.029  59
   1  -6  10 523.097 95.9010  59
   1  -5 -11 3175.57 228.614  75
  -1   5  11 3143.84 262.381  76
  -1   5  11 3132.96 246.473  66
   1  -5 -11 3416.20 225.790  62
  -1   5  10 2128.62 252.066  68
  -1   5  10 1976.48 207.688  48
   1  -5 -10 2219.59 226.312  75
  -1   5  10 2272.39 264.418  76
   1  -5 -10 2099.75 218.275  62
   1  -5  -9 454.871 108.290  75
  -1   5   9 443.744 141.482  76
  -1   5   9 525.120 153.325  68
   1  -5  -9 487.985 130.258  62
  -1   5   9 452.061 122.515  48
   1  -5  -8 802.059 148.083  62
   1  -5  -8 1204.67 190.118  50
  -1   5   8 1127.68 182.632  40
  -1   5   8 659.006 144.001  41
   1  -5  -8 1048.85 215.791  32
  -1   5   8 1190.60 200.738  68
   1  -5  -8 853.026 157.816  75
  -1   5   8 907.619 193.515  76
   1  -5  -7 11910.9 577.663  50
  -1   5   7 12899.1 633.433  76
  -1   5   7 12555.8 581.136  42
  -1   5   7 13160.7 634.132  68
   1  -5  -7 12486.3 576.584  62
  -1   5   7 11664.3 576.056  41
   1  -5  -7 12358.2 562.815  75
   1  -5  -7 11097.4 638.366  32
   1  -5  -7 13223.8 668.013  23
  -1   5   6-10.2166 79.5714  42
   1  -5  -6-27.1015 88.6637  32
  -1   5   6-71.0762 102.337  24
   1  -5  -6-22.4722 76.0777  23
  -1   5   5 997.745 160.262  42
  -1   5   5 630.602 182.251  24
   1  -5  -5 820.665 167.889  23
   1  -5  -5 596.161 145.142  32
  -1   5   5 698.009 179.429  22
  -1   5   4 2615.06 335.008  22
  -1   5   4 2621.32 245.543  42
   1  -5  -4 1877.87 239.166  32
  -1   5   4 2287.68 320.260  24
   1  -5  -4 2836.99 284.408  23
   1  -5  -3-5.92084 130.435  17
   1  -5  -3 1.89024 76.8522  32
  -1   5   3 78.2725 75.7975  42
   1  -5  -2 25665.6 760.042  32
  -1   5   2 25512.6 689.583  42
  -1   5   2 25743.4 788.130  19
   1  -5  -2 26431.9 967.048  17
   1  -5  -1 12678.6 673.733  17
  -1   5   1 12240.5 623.489  12
   1  -5  -1 12581.9 509.044  32
  -1   5   1 12033.9 530.534  19
  -1   5   0 13083.6 1073.55   7
  -1   5   0 13995.8 568.322  19
  -1   5   0 13932.8 645.896  12
   1  -5   0 13392.0 698.597  17
  -1   5  -1 8934.79 518.322  12
  -1   5  -1 10186.8 608.646   9
   1  -5   1 9049.69 594.481  17
  -1   5  -1 10312.4 949.666   7
  -1   5  -2 2749.41 321.471   9
   1  -5   2 2586.62 326.179  17
  -1   5  -2 2824.64 321.253  10
  -1   5  -3 9852.17 610.613  10
  -1   5  -3 10134.3 622.353   9
  -1   5  -3 10736.7 596.091   8
   1  -5   3 9540.87 643.983  17
   1  -5   3 10145.5 559.089  26
   1  -5   4 114.533 103.435  17
   1  -5   4 84.5484 107.644  26
   1  -5   4 302.204 107.861  21
  -1   5  -4 175.779 77.9145   9
  -1   5  -4-89.5854 72.2741  14
   1  -5   5 13689.0 684.393  21
  -1   5  -5 12305.2 669.158  13
  -1   5  -6 420.075 137.428  13
   1  -5   6 288.839 106.784  59
   1  -5   6 232.506 90.9412  55
  -1   5  -6 239.873 108.538  15
   1  -5   6 173.570 101.843  21
   1  -5   7 18753.7 716.964  55
  -1   5  -7 20376.8 756.218  27
   1  -5   7 19932.6 768.042  59
   1  -5   8 1031.46 173.892  55
   1  -5   8 1347.45 208.419  59
   1  -5   9-40.3838 132.789  55
   1  -5   9 10.6346 71.1487  59
   1  -5  10 4361.09 311.717  59
   1  -5  11 1540.57 151.631  59
  -1   4  12 847.202 125.409  66
   1  -4 -12 697.956 105.421  75
  -1   4  11 3623.44 306.878  76
   1  -4 -11 3505.89 271.496  75
  -1   4  11 3536.95 294.282  66
  -1   4  10 318.783 133.445  76
   1  -4 -10 460.617 138.189  75
   1  -4 -10 211.504 93.8803  62
  -1   4   9-7.75448 107.423  68
  -1   4   9-19.9743 72.0351  40
   1  -4  -9 27.3147 90.9531  75
  -1   4   9 38.9388 105.767  76
  -1   4   9-60.8196 98.6373  48
   1  -4  -8 290.678 86.6722  23
  -1   4   8 143.862 81.2495  68
  -1   4   8 182.172 126.051  76
  -1   4   8 66.8710 81.3582  40
   1  -4  -8 161.348 82.7589  75
   1  -4  -8 425.268 146.847  18
  -1   4   8 95.0166 50.9918  41
  -1   4   7 9761.27 505.495  41
   1  -4  -7 10085.8 686.481  18
   1  -4  -7 9813.66 578.026  23
  -1   4   7 9976.36 512.625  42
   1  -4  -6 6868.79 457.954  23
  -1   4   6 6139.06 386.183  42
  -1   4   6 7081.07 500.911  24
   1  -4  -6 6105.41 512.818  18
   1  -4  -5 1643.63 222.691  23
  -1   4   5 1651.44 241.124  22
  -1   4   5 1620.40 194.876  42
   1  -4  -5 1676.81 263.057  18
  -1   4   5 1605.46 245.297  24
   1  -4  -4 712.390 174.519  18
  -1   4   4 425.238 138.916  24
  -1   4   4 700.966 130.855  42
   1  -4  -4 752.176 148.458  23
  -1   4   4 804.835 177.194  22
  -1   4   3 6153.82 326.345  42
   1  -4  -3 6310.40 367.355  23
   1  -4  -3 6829.79 436.077  17
   1  -4  -3 6484.38 372.468  32
   1  -4  -2 1637.55 177.490  32
   1  -4  -2 1886.60 196.977  23
  -1   4   2 1855.01 199.356  19
  -1   4   2 1845.69 173.646  42
   1  -4  -2 1955.05 247.283  17
  -1   4   1 55758.2 1155.61  12
   1  -4  -1 53690.8 1208.26  17
   1  -4  -1 56444.0 943.493  32
  -1   4   1 55915.4 1025.77  19
  -1   4   0 9.22805 58.4023  12
   1  -4   0 71.2719 56.1521  32
   1  -4   0 88.2666 100.019  17
  -1   4   0 257.561 162.386   7
  -1   4   0 73.4603 47.2054  20
   1  -4   1 13148.5 616.746  17
  -1   4  -1 13071.0 931.370   7
   1  -4   2 73166.0 1482.62  17
   1  -4   2 76932.3 1172.58  21
  -1   4  -2 77825.5 1506.57   9
  -1   4  -2 78800.0 2074.83  82
  -1   4  -3 6866.96 430.380   8
   1  -4   3 6693.52 423.169  26
   1  -4   3 6602.24 467.966  17
  -1   4  -3 7054.63 457.366  10
   1  -4   3 6677.25 393.015  21
  -1   4  -3 6217.74 442.673   9
  -1   4  -3 7066.47 652.706  82
   1  -4   4 30468.1 1033.96  17
   1  -4   4 34735.7 961.785  21
  -1   4  -4 33529.0 1019.12  10
  -1   4  -4 32776.9 983.730   8
  -1   4  -4 33752.7 1043.40   9
  -1   4  -4 33135.6 944.915  14
   1  -4   4 30527.7 949.092  26
   1  -4   5 4290.38 368.371  21
  -1   4  -5 3939.50 361.611   8
  -1   4  -5 4319.90 359.937  14
  -1   4  -5 4513.16 316.204  31
   1  -4   5 3656.56 360.647  26
   1  -4   5 4579.17 408.198  17
  -1   4  -6 1027.47 194.867  13
   1  -4   6 881.977 206.576  21
  -1   4  -6 927.805 159.314  31
   1  -4   7 17370.2 828.177  21
  -1   4  -7 18389.5 841.236  13
  -1   4  -7 17070.9 684.951  31
  -1   4  -7 17761.1 829.266  15
   1  -4   8 7186.91 450.872  72
  -1   4  -8 7737.09 476.389  31
  -1   4  -8 7316.13 462.647  27
   1  -4   8 7271.48 437.289  55
   1  -4   8 7220.53 469.745  59
   1  -4   8 7638.48 454.753  57
   1  -4   9 19675.8 710.502  55
   1  -4   9 18783.2 749.735  59
   1  -4   9 20741.7 756.628  72
   1  -4  10 9012.62 480.054  72
   1  -4  10 8474.89 471.920  59
  -1   4 -11 505.163 95.1269  77
   1  -4  11 289.745 92.6829  72
   1  -4  11 256.193 90.3144  59
   1  -3 -12 8423.51 384.882  75
  -1   3  12 8415.76 401.820  66
   1  -3 -11 3944.48 310.705  75
  -1   3  11 3319.95 301.062  66
  -1   3  11 4048.37 333.090  76
   1  -3 -11 3667.69 281.755  43
  -1   3  10 431.442 139.777  76
   1  -3 -10 507.965 123.423  75
   1  -3 -10 586.793 137.189  43
   1  -3  -9 81074.4 1417.97  43
  -1   3   9 81066.1 1621.74  68
  -1   3   9 78677.9 1593.03  76
   1  -3  -9 81512.0 1430.32  70
  -1   3   9 82456.6 1484.86  40
  -1   3   8 10318.6 527.972  40
   1  -3  -8 10222.6 700.986  18
  -1   3   7 11338.3 504.488  41
   1  -3  -7 11308.6 697.447  18
  -1   3   6 28273.7 774.542  42
   1  -3  -6 26741.0 1003.39  18
  -1   3   5 53.7748 67.6259  24
   1  -3  -5 16.3027 81.8359  18
  -1   3   5 59.6490 66.3008  42
  -1   3   5-26.5556 87.2842  22
  -1   3   4 81481.9 1424.09  22
   1  -3  -4 80397.9 1475.40  18
  -1   3   4 85818.2 1488.07  24
  -1   3   4 83961.5 1140.77  42
  -1   3   3 6774.02 630.423  81
   1  -3  -3 6844.79 403.524  18
   1  -3  -3 6493.80 342.970  23
  -1   3   3 6258.52 397.649  24
  -1   3   3 6453.38 299.025  42
   1  -3  -3 6865.19 383.465  17
   1  -3  -2 48529.6 863.315  23
   1  -3  -2 48014.5 994.774  17
  -1   3   2 48901.4 887.334  19
   1  -3  -2 47046.4 953.375  18
  -1   3   1 38706.4 1269.88  79
  -1   3   1 38765.6 748.500  19
   1  -3  -1 42024.9 1025.56   3
  -1   3   1 38894.6 823.484  12
   1  -3  -1 39904.6 900.050  17
   1  -3  -1 39400.4 740.940  23
  -1   3   1 40555.1 667.606  20
   1  -3  -1 39540.0 1268.98  79
  -1   3   1 41154.7 1468.62   7
  -1   3   1 38982.9 1412.42  81
  -1   3   0 179.753 138.330   7
   1  -3   0 163.991 84.8155  79
   1  -3   0 394.175 115.897  17
  -1   3   0 169.922 65.2544  12
  -1   3   0 110.055 99.0266  79
  -1   3   0 251.883 164.525  81
  -1   3   0 260.910 117.197  78
  -1   3   0 256.700 75.6942   6
  -1   3   0 205.240 141.228   2
   1  -3   1 4809.91 321.520  17
  -1   3  -1 5163.04 394.810   3
   1  -3   1 5475.90 241.312  21
  -1   3  -1 4889.23 504.988   7
  -1   3  -1 5990.67 556.685  81
  -1   3  -1 4758.86 401.095  78
   1  -3   2 12817.4 436.026  21
  -1   3  -2 14227.0 561.091   9
  -1   3  -2 13769.4 835.681  81
   1  -3   2 14360.8 560.994  17
  -1   3  -2 12429.7 654.601   3
  -1   3  -3 7410.16 414.374  10
   1  -3   3 8116.72 389.055  21
  -1   3  -3 8611.06 643.736  82
  -1   3  -3 8485.65 651.590  81
   1  -3   3 7296.15 402.917  26
  -1   3  -3 8148.22 444.555   9
   1  -3   3 8464.05 448.887  17
  -1   3  -4 1453.62 190.210  14
   1  -3   4 1615.77 216.623  17
   1  -3   4 1547.54 198.401  21
   1  -3   4 1493.15 209.540  26
  -1   3  -4 1363.64 187.839  10
  -1   3  -4 1445.78 276.751  82
  -1   3  -4 1577.04 196.055   8
  -1   3  -4 1451.81 197.886   9
  -1   3  -5 7087.89 658.254  82
   1  -3   5 6469.23 445.883  26
  -1   3  -5 6899.74 431.818   8
  -1   3  -5 6981.66 364.304  31
   1  -3   5 6407.91 422.369  21
  -1   3  -5 7448.58 442.933  14
   1  -3   6 44930.3 1188.24  21
  -1   3  -6 42632.4 1159.66  13
  -1   3  -6 43769.9 990.166  31
  -1   3  -7 494.310 149.673  13
  -1   3  -7 423.505 136.571  15
   1  -3   7 392.799 145.000  21
  -1   3  -7 438.280 124.021  31
  -1   3  -8-0.82761 101.245  13
  -1   3  -8 58.1948 96.4753  15
  -1   3  -8 86.9998 82.4444  27
   1  -3   8 85.4853 73.3141  21
  -1   3  -8 77.7910 71.0677  31
   1  -3   9 10960.0 556.531  57
  -1   3  -9 10551.1 546.082  27
   1  -3   9 8811.78 513.729  72
  -1   3  -9 10323.8 557.555  31
   1  -3  10 754.429 147.288  57
   1  -3  10 762.347 165.062  72
   1  -3  11 1141.60 184.066  72
   1  -3  11 1234.98 184.248  59
   1  -3  11 1097.69 176.562  57
  -1   3 -12 3854.79 243.777  77
   1  -3  12 3548.15 256.355  59
  -1   2  13 183.537 61.5349  66
   1  -2 -13 104.750 57.4993  75
   1  -2 -12 2315.83 219.259  75
  -1   2  12 2007.16 215.362  66
   1  -2 -11 829.413 153.802  43
  -1   2  11 823.219 164.966  66
  -1   2  10 1900.68 227.391  40
  -1   2  10 1783.47 237.447  76
   1  -2 -10 1468.36 205.021  43
  -1   2  10 1487.49 221.529  66
  -1   2   9 60823.0 1267.17  40
   1  -2  -9 60057.7 1249.07  43
   1  -2  -9 61278.1 1261.75  77
  -1   2   9 61581.7 1361.84  76
   1  -2  -9 61500.5 1709.92  18
   1  -2  -8 504.042 183.990  18
  -1   2   8 348.511 105.980  40
   1  -2  -7 16234.9 810.245  18
  -1   2   7 16475.1 610.143  40
  -1   2   6 146.087 68.5504  42
   1  -2  -6-0.38713 75.2466  33
   1  -2  -6 12.2022 88.6299  18
  -1   2   5 769.456 126.442  42
  -1   2   5 603.468 125.574  24
   1  -2  -5 848.387 117.232  33
   1  -2  -5 719.620 171.733  18
  -1   2   4 17031.7 557.165  22
  -1   2   4 16849.0 468.807  42
  -1   2   4 16635.9 581.645  24
   1  -2  -4 17727.7 637.376  18
  -1   2   3 30742.3 744.361  24
   1  -2  -3 29664.3 734.473  18
  -1   2   3 29307.2 704.336  22
  -1   2   3 30953.9 570.907  42
   1  -2  -3 30572.0 829.226  80
   1  -2  -3 29430.3 689.458  17
   1  -2  -3 31365.3 998.874   5
  -1   2   3 30101.4 841.288  80
   1  -2  -2 128745. 1385.00  17
   1  -2  -2 132250. 1323.20  80
   1  -2  -2 126656. 2282.54  79
  -1   2   2 133395. 2058.22   6
  -1   2   2 130079. 1267.14  19
  -1   2   2 130290. 2309.39  79
  -1   2   2 132111. 2160.02   2
   1  -2  -2 131248. 1349.44  18
  -1   2   2 126986. 1421.20  24
   1  -2  -1 39481.3 750.458  17
   1  -2  -1 38947.7 629.659  23
  -1   2   1 39829.6 644.733  19
   1  -2  -1 37443.0 1103.52  79
  -1   2   1 38678.0 675.890  12
  -1   2   1 40505.0 1024.74   6
  -1   2   1 37032.4 1111.12  79
  -1   2   1 38422.4 1189.68  81
  -1   2   1 37897.8 1062.65   2
  -1   2   1 39770.5 800.009   5
   1  -2  -1 38549.3 766.233   3
  -1   2   0 4701.34 344.991  79
  -1   2   0 5038.27 396.982   7
  -1   2   0 5223.72 325.923  78
  -1   2   0 4767.91 325.084   6
   1  -2   0 4878.40 265.591  17
  -1   2   0 4643.64 351.833   2
  -1   2   0 5026.47 437.343  81
   1  -2   0 4756.45 337.647  79
   1  -2   0 4768.68 359.993   2
   1  -2   1 22085.5 470.672  80
  -1   2  -1 22232.5 878.337  81
  -1   2  -1 21632.3 677.756  78
  -1   2  -1 22376.8 639.628   3
  -1   2  -1 21296.1 553.440  79
   1  -2   1 20405.1 518.303  79
  -1   2  -1 21351.7 560.482   9
   1  -2   1 20652.9 539.164  17
   1  -2   1 20110.7 681.389   2
  -1   2  -2 12687.4 652.849  81
   1  -2   2 12429.6 429.798  17
  -1   2  -2 12737.1 454.960   9
  -1   2  -2 11576.9 472.159  80
   1  -2   2 12980.0 367.714  21
   1  -2   2 11769.9 516.358   2
  -1   2  -2 11519.2 429.827  10
   1  -2   2 11963.1 569.671  78
  -1   2  -2 11987.3 498.788   4
  -1   2  -2 12813.8 581.672  78
   1  -2   3 45042.8 1123.97  80
   1  -2   3 43052.3 1023.84   2
  -1   2  -3 40902.9 837.265  10
   1  -2   3 41175.9 820.213  17
   1  -2   3 41750.5 775.024  21
  -1   2  -3 42339.4 1076.38  80
  -1   2  -3 41750.0 1219.36  82
  -1   2  -3 41273.7 868.407   9
  -1   2  -3 42030.7 968.383   4
   1  -2   3 41300.5 835.177  26
  -1   2  -3 45625.5 1224.56  81
  -1   2  -3 41129.8 804.265  14
   1  -2   3 42069.8 1182.32  78
   1  -2   4 244.219 91.9046  21
  -1   2  -4 285.794 83.7920   8
   1  -2   4 253.711 83.6562  17
  -1   2  -4 469.164 169.180  82
   1  -2   4 253.005 91.9926  26
  -1   2  -4 263.031 89.1811  14
  -1   2  -4 383.900 84.4616  31
  -1   2  -5 21109.2 589.712  31
  -1   2  -5 20687.2 656.065   8
   1  -2   5 22316.4 719.461  21
  -1   2  -5 20656.5 1012.99  82
  -1   2  -6 2292.31 260.885  13
   1  -2   6 2463.62 268.561  21
  -1   2  -6 2757.97 380.638  82
  -1   2  -6 2212.63 219.259  31
  -1   2  -7 15492.6 614.295  31
  -1   2  -7 14970.6 689.856  15
   1  -2   7 15174.4 711.448  21
  -1   2  -7 13921.6 665.184  13
  -1   2  -8 6071.15 417.866  31
  -1   2  -8 5794.03 393.014  27
   1  -2   8 5589.96 460.018  21
  -1   2  -8 6472.45 480.685  13
  -1   2  -8 6204.52 470.332  15
  -1   2  -9 2055.27 255.099  31
   1  -2   9 1895.36 283.067  21
   1  -2   9 1265.40 196.391  57
   1  -2   9 1553.27 223.333  72
  -1   2  -9 1462.14 240.830  15
  -1   2  -9 1616.34 211.283  27
  -1   2 -10 12305.6 546.573  43
   1  -2  10 11146.8 581.527  72
   1  -2  10 12157.9 595.273  57
  -1   2 -10 10234.0 522.587  27
   1  -2  11 6437.32 429.500  72
   1  -2  11 6823.15 431.515  57
  -1   2 -11 6790.22 386.513  43
   1  -2  12 1322.97 184.173  72
   1  -2  12 999.392 155.683  57
   1  -2  12 996.510 162.728  59
  -1   2 -12 1124.25 155.098  77
  -1   2 -13 1134.08 120.021  77
  -1   1  13 1073.73 119.859  66
   1  -1 -13 1190.16 126.320  75
   1  -1 -12 43.1487 70.3985  43
  -1   1  12 6.94809 85.1434  66
  -1   1  12 18.2423 62.4047  57
   1  -1 -11 523.509 135.695  43
   1  -1 -11 647.547 126.635  61
  -1   1  11 503.680 126.767  66
  -1   1  11 566.572 133.662  57
   1  -1 -10 1696.57 217.272  77
  -1   1  10 1403.80 220.547  66
   1  -1 -10 2082.34 227.533  61
  -1   1  10 1753.80 226.696  57
   1  -1 -10 1886.61 237.145  43
   1  -1  -9 1878.93 307.422  18
   1  -1  -9 2229.17 242.733  43
  -1   1   9 2196.96 239.142  57
   1  -1  -9 2162.80 228.805  61
  -1   1   9 2193.52 244.278  40
  -1   1   9 1987.25 252.192  66
   1  -1  -9 2243.70 244.237  77
   1  -1  -9 2145.37 249.069  33
   1  -1  -8 3170.24 380.222  18
   1  -1  -8 3436.39 299.408  33
  -1   1   8 3157.29 257.897  39
  -1   1   8 3309.27 284.461  40
   1  -1  -7 8.94944 92.2299  18
  -1   1   7 32.3121 62.9330  40
  -1   1   7 96.3566 60.9478  39
  -1   1   6 9499.26 383.253  39
   1  -1  -6 8856.97 535.111  18
   1  -1  -5 2787.68 195.250  31
  -1   1   5 2728.87 195.789  42
   1  -1  -5 3014.51 285.681  18
  -1   1   5 3152.22 201.195  39
  -1   1   4 827.419 99.1500  42
   1  -1  -4 746.708 145.373  18
   1  -1  -3 146352. 2508.68  79
  -1   1   3 145379. 1308.11  22
  -1   1   3 146663. 1388.65  24
  -1   1   3 148543. 2506.82  79
  -1   1   3 143992. 2093.92   6
  -1   1   3 145900. 2243.49   2
  -1   1   3 145325. 1985.75  80
   1  -1  -3 139094. 2071.03   5
   1  -1  -3 145088. 1498.44  18
  -1   1   2 1456.85 92.8796   9
   1  -1  -2 901.920 157.745   5
   1  -1  -2 1222.06 162.405  80
   1  -1  -2 1070.58 222.051  79
  -1   1   2 1399.80 214.739   2
   1  -1  -1 11097.8 535.952  79
  -1   1   1 10913.5 537.806  79
   1  -1  -1 10663.5 352.352  80
   1  -1  -1 10575.9 536.545  81
  -1   1   1 11468.1 281.506   9
   1  -1  -1 10324.6 310.775   5
   1  -1   0 19664.6 629.606   2
  -1   1   0 20272.0 410.795   9
   1  -1   0 21310.8 710.641  81
   1  -1   0 20094.9 592.581  79
   1  -1   1 104212. 1097.60  80
   1  -1   1 101529. 1010.41  79
  -1   1  -1 98385.0 1065.50  78
   1  -1   1 100875. 1341.82   2
  -1   1  -1 98672.3 1283.55   4
  -1   1  -1 104490. 1488.82  81
   1  -1   1 99083.6 1054.89  78
   1  -1   2 89294.6 1313.27  81
  -1   1  -2 96207.2 1029.73  10
   1  -1   2 96417.8 1321.96  78
  -1   1  -2 95300.2 1323.93   4
  -1   1  -2 96725.7 1043.02   9
  -1   1  -2 100273. 1385.45  81
  -1   1  -2 93446.7 1317.42  80
   1  -1   2 91512.3 1316.34   4
  -1   1  -3 40574.4 828.292  81
   1  -1   3 38571.5 715.679  26
  -1   1  -3 41532.9 677.543   1
  -1   1  -3 39676.8 986.572  82
  -1   1  -3 40767.0 718.094  14
  -1   1  -3 38669.1 628.062   8
   1  -1   3 38621.5 943.237   4
  -1   1  -3 39898.3 1038.27  80
   1  -1   3 39310.9 677.381  21
   1  -1   3 40412.2 1042.29  78
   1  -1   3 40620.9 1051.06  80
  -1   1  -4 7531.41 481.241  82
   1  -1   4 7029.16 340.145  21
   1  -1   4 6171.20 344.604  26
   1  -1   4 7148.01 450.615   4
  -1   1  -4 6966.29 279.086  31
  -1   1  -4 6725.28 301.650   8
   1  -1   5 2439.11 234.499  21
  -1   1  -5 2191.71 186.027  31
  -1   1  -5 2440.00 306.714  82
   1  -1   6 1458.35 214.085  21
  -1   1  -6 1607.58 204.280  13
  -1   1  -6 1384.76 170.616  31
  -1   1  -6 1573.20 199.648  15
  -1   1  -7 12699.2 511.927  27
   1  -1   7 14415.0 656.423  21
  -1   1  -7 13568.2 611.912  15
  -1   1  -7 12524.8 540.696  31
  -1   1  -7 14697.2 636.160  13
  -1   1  -8 7772.13 490.104  15
  -1   1  -8 7679.67 459.573  31
  -1   1  -8 8142.98 506.963  13
  -1   1  -8 7077.95 410.871  27
   1  -1   8 8415.73 551.115  21
  -1   1  -9 14039.2 591.011  27
   1  -1   9 14400.5 749.142  21
   1  -1  10 1875.22 247.990  72
   1  -1  10 1823.36 240.549  57
  -1   1 -10 1865.66 256.311  33
  -1   1 -11 46.4318 83.6663  43
  -1   1 -11 188.847 104.630  77
   1  -1  11 97.8841 75.7105  72
   1  -1  11 127.370 83.2451  57
  -1   1 -12 1893.90 201.857  43
  -1   1 -12 1686.37 202.302  77
   1  -1  12 1680.65 208.642  72
   1  -1  12 1723.98 209.572  57
  -1   1 -13 2245.82 186.336  77
  -1   1 -13 2670.55 188.583  43
   1  -1  13 2478.69 205.107  57
   1   0 -13 1279.75 126.810  75
  -1   0  13 1407.60 131.414  66
  -1   0  12 5506.73 330.094  57
  -1   0  12 5456.67 334.831  66
   1   0 -12 5825.82 317.907  61
   1   0 -12 5079.93 323.451  43
  -1   0  11 7242.83 433.027  57
   1   0 -11 6760.41 393.196  61
   1   0 -11 6655.60 415.826  43
  -1   0  11 6690.73 423.670  66
   1   0 -11 6955.27 413.322  77
   1   0 -10 8065.45 496.962  33
   1   0 -10 8426.34 462.188  61
  -1   0  10 9327.51 516.329  57
   1   0 -10 8049.73 461.929  77
  -1   0  10 7788.60 481.728  66
   1   0 -10 7517.41 456.920  43
   1   0  -9 315.947 102.226  43
  -1   0   9 168.241 96.6623  66
  -1   0   9 409.703 123.875  57
   1   0  -9 129.898 100.524  18
   1   0  -9 241.221 97.3786  77
  -1   0   8 13952.6 554.535  39
  -1   0   8 13824.8 554.023  40
   1   0  -8 13333.3 586.509  31
   1   0  -8 12252.1 723.987  18
   1   0  -7 15026.2 748.616  18
   1   0  -7 14062.0 559.689  31
  -1   0   7 16442.6 559.888  39
  -1   0   7 15645.3 545.949  40
  -1   0   6 15004.9 483.884  40
  -1   0   6 14348.7 479.374  39
  -1   0   6 15151.8 566.824  21
   1   0  -6 15338.1 526.740  31
  -1   0   5 8205.08 327.701  39
  -1   0   5 8141.14 316.545  40
   1   0  -5 7915.41 334.713  31
  -1   0   5 7893.76 365.035  21
   1   0  -5 8325.79 334.925  29
   1   0  -5 7838.88 347.692  30
  -1   0   4 3920.52 204.221  39
   1   0  -4 3898.79 282.127  16
   1   0  -4 3806.46 203.922  31
  -1   0   4 3915.90 334.661   6
  -1   0   4 3437.07 361.342   2
  -1   0   4 3311.43 207.840  21
   1   0  -4 3953.13 216.749  30
  -1   0   4 4338.12 232.200  25
   1   0  -4 3533.10 200.204  29
   1   0  -3 34699.6 1020.32  80
  -1   0   3 32842.9 939.138   2
   1   0  -3 35884.3 718.802  16
  -1   0   3 36027.5 1049.76  80
   1   0  -3 31999.6 1106.87  79
   1   0  -2 8588.06 446.313  80
  -1   0   2 8210.29 416.194   2
   1   0  -2 8623.84 519.567  79
   1   0  -1 1609.18 171.835  80
   1   0  -1 1411.52 171.038   2
  -1   0   1 1402.01 161.124   2
   1   0  -1 1842.37 218.468  79
  -1   0   0 8817.65 241.628   3
   1   0   0 8553.68 344.793   2
   1   0   0 7904.01 234.099   3
   1   0   1 24165.2 591.941   4
  -1   0  -1 24106.9 533.846   5
   1   0   2 44729.7 605.202  81
   1   0   2 45744.6 821.987  79
  -1   0  -2 46828.0 1017.09   5
  -1   0  -2 45291.5 916.158  80
   1   0   2 43826.6 909.615   4
  -1   0  -2 42558.8 790.430   1
  -1   0  -3 21098.7 739.265  80
  -1   0  -3 20559.2 824.300   5
   1   0   3 19526.0 632.504  79
   1   0   3 19050.5 466.060  26
  -1   0  -3 20324.6 348.454   8
   1   0   3 22463.5 769.532  80
  -1   0  -3 18818.7 544.610  82
  -1   0  -3 20680.2 642.314  79
   1   0   3 20144.6 702.941   4
   1   0   4 38792.9 1095.45   4
   1   0   4 39661.4 604.712  40
  -1   0  -4 41289.9 919.366   6
  -1   0  -4 38516.6 1012.28  79
   1   0   5 27698.4 583.022  40
  -1   0  -5 27297.8 640.744  13
   1   0   5 27771.3 717.287  21
  -1   0  -5 27790.2 570.722  27
  -1   0  -5 27993.6 625.234  31
  -1   0  -5 29442.6 689.012  18
   1   0   6 5985.13 381.366  21
  -1   0  -6 5363.41 282.462  27
  -1   0  -6 5690.61 332.214  13
  -1   0  -6 5862.11 334.326  15
  -1   0  -6 5480.74 320.660  31
   1   0   7 31412.1 948.099  21
  -1   0  -7 32166.2 753.963  27
  -1   0  -7 33200.2 866.758  15
  -1   0  -7 34007.3 889.853  13
   1   0   8 3.10199 96.2053  21
  -1   0  -8 93.1197 64.1048  27
  -1   0  -9 115.596 80.9502  33
   1   0   9 113.741 86.4022  21
   1   0  10 19215.2 741.372  72
   1   0  10 20266.7 783.925  57
  -1   0 -10 18369.2 770.239  33
   1   0  10 19451.3 701.983  46
  -1   0 -11 16649.7 665.291  77
  -1   0 -11 17770.9 686.384  43
   1   0  11 17149.4 710.777  57
   1   0  11 17845.0 709.547  72
   1   0  12 5922.66 378.475  72
  -1   0 -12 5387.83 359.849  77
   1   0  12 5153.06 365.508  57
  -1   0 -12 5232.51 351.240  43
   1   0  13 50.7788 58.3837  57
  -1   0 -13-18.2255 70.8185  43
  -1   0 -13-10.7487 61.3349  77
  -1  -1  13 1012.30 124.978  59
   1   1 -12 1558.18 168.123  61
  -1  -1  12 1293.47 166.954  66
  -1  -1  12 1509.76 180.688  57
  -1  -1  11 10058.2 509.225  57
   1   1 -11 9159.00 467.533  61
   1   1 -11 10561.7 501.084  43
   1   1 -11 9975.33 478.679  77
  -1  -1  11 10505.1 519.232  66
  -1  -1  10 7688.57 475.103  66
   1   1 -10 8014.99 451.059  77
   1   1 -10 7833.19 456.872  43
  -1  -1  10 8734.57 506.790  57
  -1  -1   9 8476.93 490.972  66
   1   1  -9 9518.24 495.573  43
  -1  -1   9 9297.14 521.243  72
   1   1  -9 9593.56 488.431  77
  -1  -1   9 9431.49 521.376  57
   1   1  -9 9335.77 528.344  31
   1   1  -9 8716.28 642.447  18
  -1  -1   8 3871.07 371.024  21
   1   1  -8 2835.44 280.358  31
   1   1  -8 3026.22 373.865  18
  -1  -1   7 32707.3 974.507  21
   1   1  -7 31010.2 864.652  30
  -1  -1   7 30864.1 794.794  39
   1   1  -7 29909.7 833.270  31
   1   1  -6 99.8120 84.4401  16
  -1  -1   6 275.466 79.3439  40
  -1  -1   6 95.8647 64.1583  39
   1   1  -6 130.527 75.7139  30
  -1  -1   6 107.223 84.7523  21
   1   1  -6 119.499 82.3107  31
   1   1  -5 8028.76 454.049  16
   1   1  -5 7313.00 342.787  31
   1   1  -5 7748.27 358.119  30
  -1  -1   5 8032.76 403.247  21
   1   1  -5 7883.58 325.863  29
  -1  -1   5 8530.22 310.711  40
  -1  -1   5 7872.62 337.247  39
  -1  -1   4 34134.6 743.834  21
   1   1  -4 34248.9 776.159  15
   1   1  -4 35803.9 615.420  29
   1   1  -4 36481.7 848.018  16
   1   1  -4 32925.1 1190.16  79
   1   1  -4 36169.3 672.461  30
  -1  -1   4 35453.9 619.023  39
  -1  -1   3 55361.3 835.563  21
   1   1  -3 52413.5 1331.08  80
   1   1  -3 56222.9 1395.44  79
  -1  -1   3 55582.4 1331.30  78
   1   1  -3 52615.7 889.751  16
   1   1  -3 55940.3 866.218  15
  -1  -1   3 56056.0 1001.24   2
   1   1  -3 53653.2 853.253  13
   1   1  -2 138340. 1927.22  80
   1   1  -2 148608. 1199.46  13
  -1  -1   2 146947. 1328.76   2
  -1  -1   2 140945. 1825.28  78
   1   1  -2 146554. 1201.94  15
   1   1  -1 101287. 1008.83   2
   1   1  -1 104038. 1332.42  78
  -1  -1   1 102432. 942.373   4
  -1  -1   1 102638. 1328.43  78
   1   1   0 32964.4 651.040   7
  -1  -1   0 30591.6 558.651   4
   1   1   0 32389.6 764.533   3
   1   1   0 31372.3 565.963   4
   1   1   0 31138.2 648.495  78
  -1  -1   0 31262.4 738.115   3
   1   1   1 376.219 92.5573   4
  -1  -1  -1 314.019 46.0168  82
  -1  -1  -1 468.837 120.993   3
  -1  -1  -2 89.8042 87.9625  79
   1   1   2 94.4333 74.2948   4
  -1  -1  -2 109.729 85.7300   5
   1   1   3 226393. 1330.12  81
   1   1   3 238197. 2716.06  79
  -1  -1  -3 235641. 2749.91  79
   1   1   3 242620. 2568.22   4
  -1  -1  -3 232621. 2293.89   6
  -1  -1  -3 241660. 2533.88  80
   1   1   3 248965. 2583.48  80
   1   1   3 235965. 2435.97   1
  -1  -1  -3 234520. 2808.50   5
  -1  -1  -4 1747.56 150.414  33
   1   1   4 1381.27 247.004  79
   1   1   4 1312.86 205.092   1
  -1  -1  -4 1806.77 261.374  79
  -1  -1  -4 1548.90 219.824   6
  -1  -1  -4 1372.24 143.586  18
   1   1   5 1947.26 162.461  40
   1   1   5 1941.22 150.921  41
  -1  -1  -5 2006.59 158.118  13
  -1  -1  -5 2328.46 211.145  18
  -1  -1  -6 10964.2 375.744  27
   1   1   6 10440.6 367.172  41
   1   1   6 10820.8 494.083  21
  -1  -1  -6 10208.4 439.800  33
   1   1   6 10215.9 403.914  40
  -1  -1  -6 10512.0 502.671  18
   1   1   7 7069.34 375.033  40
  -1  -1  -7 7572.01 423.923  33
   1   1   7 6645.87 423.954  21
  -1  -1  -7 7196.45 459.616  18
  -1  -1  -8 24710.6 816.851  33
   1   1   8 24621.7 882.764  21
   1   1   8 22258.4 720.873  40
  -1  -1  -9-85.5264 115.432  33
   1   1   9 142.957 105.369  21
  -1  -1 -10 2.57317 75.2626  77
   1   1  10-49.8295 111.738  72
  -1  -1 -10-14.0295 85.2123  33
   1   1  10 40.9655 95.1610  57
  -1  -1 -10 0.84685 47.3653  63
   1   1  11 312.311 103.957  72
  -1  -1 -11 269.582 110.933  77
   1   1  11 177.270 111.829  57
  -1  -1 -11 284.883 94.4024  43
  -1  -1 -11 282.563 99.8447  63
   1   1  12 1701.14 222.321  57
  -1  -1 -12 1907.39 218.501  77
  -1  -1 -12 1888.51 216.634  43
   1   1  13 1361.73 165.294  57
  -1  -1 -13 1157.07 146.308  43
  -1  -2  12 219.706 65.7668  66
   1   2 -12 13.4256 69.4061  61
   1   2 -11 6246.44 350.985  77
  -1  -2  11 6741.45 394.015  66
   1   2 -11 6115.63 354.130  43
  -1  -2  11 6016.93 392.142  57
   1   2 -10 1881.23 209.506  77
  -1  -2  10 2110.82 241.231  66
  -1  -2  10 2639.54 282.162  57
   1   2 -10 1898.06 219.130  43
  -1  -2   9 2779.90 290.730  57
  -1  -2   9 2074.57 253.930  66
  -1  -2   9 2482.27 276.440  72
  -1  -2   9 2499.23 317.289  21
   1   2  -9 2256.39 266.529  31
  -1  -2   8 4419.01 417.719  21
   1   2  -8 3568.61 327.228  31
   1   2  -7 670.095 140.292  31
   1   2  -7 654.879 156.821  16
   1   2  -7 859.680 159.938  30
   1   2  -6 115.442 79.4105  31
   1   2  -6 196.344 107.509  16
  -1  -2   6 112.430 78.6754  21
   1   2  -6 203.945 85.3662  30
   1   2  -5 20114.1 708.326  15
  -1  -2   5 19402.7 546.387  39
   1   2  -5 20189.3 751.169  16
  -1  -2   5 19674.6 713.633  21
   1   2  -5 19662.4 593.122  30
   1   2  -5 19688.7 699.199  13
   1   2  -4 134.407 80.3426  13
   1   2  -4 129.654 82.0602  16
  -1  -2   4 73.4450 70.1635  32
  -1  -2   4 158.431 53.7395  39
   1   2  -4 62.1372 67.9715  15
  -1  -2   4 145.792 80.6868  21
   1   2  -4 88.2644 53.1444  29
   1   2  -3 13992.1 701.691  79
  -1  -2   3 13069.8 418.159  32
  -1  -2   3 14727.5 497.422  21
   1   2  -3 14605.1 512.557  16
   1   2  -3 13393.7 470.369  15
  -1  -2   3 13273.7 357.235  39
  -1  -2   3 13998.0 414.363  25
   1   2  -3 13550.6 467.310  13
  -1  -2   2 2419.94 189.187  83
   1   2  -2 2427.39 174.921  15
  -1  -2   2 2551.39 196.803  21
  -1  -2   2 2648.77 304.261  78
   1   2  -2 2427.62 283.100  80
   1   2  -2 2427.11 285.313  82
   1   2  -2 2035.80 271.900  78
  -1  -2   2 2406.79 170.069  25
   1   2  -2 2548.84 180.212  13
   1   2  -1 3996.70 209.144   8
   1   2  -1 4168.50 327.910  82
   1   2  -1 3959.57 337.197  78
   1   2  -1 4143.47 328.438  80
  -1  -2   1 4203.36 228.202  83
  -1  -2   1 4107.97 265.009   1
   1   2  -1 3973.41 364.538   3
   1   2  -1 4238.28 239.950  11
   1   2  -1 4263.20 187.836  13
  -1  -2   0 335.159 125.558   3
   1   2   0 192.288 121.048  79
   1   2   0 227.224 71.1666   4
   1   2   0 244.016 54.4788   8
   1   2   0 306.431 117.951  78
   1   2   0 258.596 90.5239  82
   1   2   1 22318.0 340.993   8
   1   2   1 21688.5 614.661   4
  -1  -2  -1 21400.5 710.112   1
  -1  -2  -1 23262.8 826.214   3
   1   2   1 22090.3 499.633  82
   1   2   1 21135.8 816.041  79
   1   2   2 25648.2 837.830   1
   1   2   2 23777.4 731.024  80
  -1  -2  -2 24522.0 785.963   6
  -1  -2  -2 24331.2 936.895  79
   1   2   2 23384.1 917.881  79
   1   2   2 25080.4 917.229   5
   1   2   2 23031.4 548.127  12
   1   2   3 5928.73 412.208  80
  -1  -2  -3 5625.14 489.724  79
   1   2   3 5674.71 437.344   1
   1   2   3 5847.47 499.823  79
  -1  -2  -3 5676.25 296.558  18
   1   2   4 2377.59 167.247  41
   1   2   4 2041.91 147.575  40
  -1  -2  -4 1979.01 167.715  33
  -1  -2  -4 1999.51 199.655  18
   1   2   5 3996.09 237.166  41
   1   2   5 3934.26 234.185  40
   1   2   5 4147.33 213.272  36
  -1  -2  -5 3913.58 258.215  33
  -1  -2  -5 3783.80 299.554  18
   1   2   6 1269.77 156.432  40
   1   2   6 1334.72 155.010  41
  -1  -2  -6 985.317 146.801  33
  -1  -2  -6 1240.78 196.904  18
   1   2   7 15361.5 526.453  41
  -1  -2  -7 14775.8 596.522  33
   1   2   7 15315.2 641.212  21
   1   2   7 14132.6 537.494  40
  -1  -2  -7 13793.8 674.495  18
  -1  -2  -8 1014.52 178.984  33
   1   2   8 654.271 154.218  21
  -1  -2  -8 667.376 187.878  18
   1   2   8 785.420 148.834  40
   1   2   9 7019.55 434.591  40
  -1  -2  -9 6251.48 446.400  33
   1   2  10 1679.86 234.694  57
  -1  -2 -10 1833.66 222.931  70
  -1  -2 -10 1206.66 196.753  33
  -1  -2 -10 1579.39 217.681  77
  -1  -2 -10 1572.26 219.107  63
  -1  -2 -11 580.485 135.034  43
   1   2  11 427.334 122.782  57
   1   2  11 709.953 148.257  66
  -1  -2 -11 707.532 146.307  63
  -1  -2 -11 526.178 124.891  77
  -1  -2 -12 1709.28 203.009  43
   1   2  12 1502.08 199.312  57
  -1  -2 -12 1647.49 197.650  77
   1   2  13 529.499 110.797  57
  -1  -2 -13 696.111 113.348  43
   1   3 -12 3673.64 227.290  61
  -1  -3  12 3002.20 224.331  59
  -1  -3  11 2383.87 247.878  59
  -1  -3  11 2352.91 214.902  66
  -1  -3  10 8472.95 457.576  66
  -1  -3   9 6175.25 411.832  66
  -1  -3   9 5956.45 425.585  57
   1   3  -9 5544.99 413.994  31
  -1  -3   8 6509.19 520.776  21
  -1  -3   8 7569.22 472.526  57
  -1  -3   8 6772.86 429.019  66
   1   3  -8 5931.84 417.883  30
   1   3  -8 5901.07 436.666  31
  -1  -3   8 6446.21 429.697  72
   1   3  -7 10195.9 542.434  31
  -1  -3   7 10236.5 631.615  21
   1   3  -7 10521.6 650.174  16
   1   3  -7 10763.4 538.631  30
   1   3  -6 26707.9 975.544  16
  -1  -3   6 27585.7 958.619  21
   1   3  -6 26583.0 815.855  31
   1   3  -6 27210.6 796.968  30
   1   3  -6 26149.7 921.432  15
  -1  -3   5 627.252 163.593  21
   1   3  -5 539.052 138.885  16
   1   3  -5 768.711 165.158  13
   1   3  -5 666.838 136.513  15
   1   3  -5 675.527 125.003  30
   1   3  -4 261.300 108.202  16
  -1  -3   4 266.148 106.607  21
  -1  -3   4 104.194 72.5331  32
   1   3  -4 165.697 91.4541  15
   1   3  -4 152.253 85.2886  13
   1   3  -4 253.863 69.8589  29
   1   3  -3 26741.7 568.598  34
  -1  -3   3 27876.7 672.573  32
  -1  -3   3 29067.3 787.224  21
   1   3  -3 27018.9 724.460  15
   1   3  -3 27322.1 710.560  13
   1   3  -3 28851.4 1187.89  82
  -1  -3   2 13046.7 496.640  21
   1   3  -2 13357.4 440.118  13
  -1  -3   2 13331.4 436.467  32
   1   3  -2 13657.2 453.530  15
   1   3  -2 12926.0 723.605  82
   1   3  -2 13218.0 485.500   8
  -1  -3   2 14369.2 502.048  83
   1   3  -1 69514.4 1447.22  80
  -1  -3   1 68197.6 1044.80  83
   1   3  -1 69410.1 1507.51  82
   1   3  -1 70504.7 1586.64  79
  -1  -3   1 66754.8 931.363  32
   1   3  -1 65280.1 850.040  15
   1   3  -1 68648.2 1106.89  11
  -1  -3   1 69106.3 1047.19  21
   1   3  -1 67919.4 845.230  13
   1   3  -1 68940.6 995.691   8
  -1  -3   0 5318.17 281.363  21
   1   3   0 5142.10 297.745  11
   1   3   0 5491.15 460.107  79
   1   3   0 5839.73 393.139  82
   1   3   0 5047.12 489.651   7
  -1  -3   0 5499.84 261.257  32
   1   3   0 6000.18 268.334   8
  -1  -3   0 5342.49 360.861   6
  -1  -3   0 5595.20 323.121  17
  -1  -3   0 5438.83 300.603  83
   1   3   1 2908.93 361.036  79
   1   3   1 2945.07 169.330   8
   1   3   1 2518.77 197.343  11
  -1  -3  -1 3290.88 235.650  17
   1   3   1 2623.33 373.826   7
  -1  -3  -1 2725.80 280.599   6
  -1  -3  -1 2824.96 195.632  32
   1   3   1 2444.22 228.046  82
  -1  -3  -1 2633.21 221.727  83
   1   3   2 163569. 2619.73  81
   1   3   2 154975. 1946.48  80
   1   3   2 153141. 1239.52  41
  -1  -3  -2 148743. 1692.83  83
  -1  -3  -2 153071. 1346.71  33
  -1  -3  -2 149186. 1448.82  17
  -1  -3  -2 151362. 1429.71  32
   1   3   2 158381. 1719.51  12
   1   3   3 3906.40 399.031  81
   1   3   3 3694.01 215.745  41
   1   3   3 3312.32 275.603  12
  -1  -3  -3 3766.70 249.350  32
  -1  -3  -3 3442.75 220.545  33
   1   3   3 3035.49 306.330  80
  -1  -3  -4 80685.9 1386.00  18
  -1  -3  -4 80433.0 1141.31  33
   1   3   4 81400.2 1070.51  41
   1   3   4 82094.6 1036.73  36
   1   3   4 82569.4 958.303  42
  -1  -3  -5 855.866 169.339  18
  -1  -3  -5 926.978 143.198  33
   1   3   5 855.349 119.911  36
   1   3   5 779.766 124.891  41
  -1  -3  -6 9099.98 543.728  18
  -1  -3  -6 9706.65 460.594  33
   1   3   6 9476.01 411.246  40
   1   3   6 8633.52 410.321  41
   1   3   7 19092.4 633.120  40
  -1  -3  -7 17668.8 668.950  33
   1   3   7 18623.2 635.246  41
  -1  -3  -7 19288.2 851.115  18
   1   3   8 13973.3 580.363  40
  -1  -3  -8 11589.3 582.730  33
   1   3   8 13460.0 561.838  41
  -1  -3  -8 12472.8 724.029  18
  -1  -3  -9 139700. 1826.03  77
   1   3   9 135870. 1971.00  57
   1   3   9 133055. 1997.55  68
  -1  -3  -9 136743. 2043.42  33
  -1  -3  -9 133753. 1849.35  70
  -1  -3  -9 136274. 1898.66  63
   1   3   9 136151. 1893.45  40
  -1  -3 -10 136.369 101.362  33
   1   3  10-57.9105 81.4606  57
  -1  -3 -10-205.143 92.7709  77
   1   3  10 153.805 83.0552  76
  -1  -3 -10-37.1271 93.0190  43
  -1  -3 -10-17.6287 85.1157  70
   1   3  10-73.0449 83.1899  68
  -1  -3 -10-49.3949 95.1994  63
   1   3  11 793.784 169.304  76
   1   3  11 934.048 171.331  57
  -1  -3 -11 702.533 139.336  70
  -1  -3 -11 779.687 141.873  43
  -1  -3 -12 5195.35 317.613  43
   1   3  12 5330.76 353.680  57
   1   3  12 5070.24 319.224  66
  -1  -3 -12 5446.16 321.280  70
  -1  -3 -13 94.4351 56.7154  75
   1   3  13 47.7637 52.6202  57
  -1  -3 -13 22.1171 42.1331  43
   1   4 -11 252.539 89.9833  61
  -1  -4  11 354.653 102.948  59
  -1  -4  10 3528.91 273.305  66
  -1  -4  10 3251.57 297.985  59
  -1  -4   9 19303.3 695.511  66
  -1  -4   9 18445.2 735.686  59
  -1  -4   8 3960.86 324.145  66
   1   4  -8 3753.33 345.343  31
   1   4  -8 3816.79 333.449  30
  -1  -4   8 3691.62 340.959  59
  -1  -4   7 906.225 153.535  66
  -1  -4   7 636.459 176.234  55
  -1  -4   7 834.233 202.129  21
   1   4  -7 565.752 156.384  16
   1   4  -7 749.085 175.869  31
   1   4  -7 698.403 146.534  30
   1   4  -6 9489.20 612.749  16
   1   4  -6 10655.0 615.494  15
  -1  -4   6 10229.8 625.957  21
   1   4  -6 9255.38 488.291  30
   1   4  -5 10330.9 603.921  16
   1   4  -5 10348.8 570.455  13
  -1  -4   5 10529.1 603.617  21
   1   4  -5 10108.5 563.552  15
  -1  -4   5 9147.95 486.787  32
  -1  -4   4 17449.3 718.465  21
  -1  -4   4 15073.6 591.009  32
   1   4  -4 16849.3 719.297  16
   1   4  -4 16273.6 662.613  15
   1   4  -4 16584.7 659.878  13
   1   4  -3 567.265 184.805  82
   1   4  -3 409.092 110.778  13
   1   4  -3 433.289 90.5300  34
  -1  -4   3 299.599 119.587  21
  -1  -4   3 489.403 118.749  32
   1   4  -3 773.889 148.086  15
   1   4  -2 46030.4 1525.85  82
  -1  -4   2 46423.8 998.462  83
   1   4  -2 44358.7 905.102  15
  -1  -4   2 44349.2 907.701  32
   1   4  -2 43888.7 883.924  13
  -1  -4   2 44827.8 1018.23  21
   1   4  -2 44809.5 1096.81  11
   1   4  -2 42443.0 983.090   8
  -1  -4   1 3386.21 281.209  21
   1   4  -1 3246.38 387.029  82
   1   4  -1 3711.84 307.650  11
  -1  -4   1 3118.80 316.566  17
   1   4  -1 3050.45 473.550   7
  -1  -4   1 3346.52 246.645  32
  -1  -4   1 3573.43 280.508  83
   1   4  -1 3482.88 266.586   8
   1   4   0 1530.22 169.983   8
  -1  -4   0 1445.27 166.414  32
   1   4   0 1379.85 187.289  11
   1   4   0 1263.24 229.821  82
  -1  -4   0 1759.43 202.627  83
  -1  -4   0 1640.74 214.448  17
   1   4   0 1796.18 369.446   7
   1   4   1 71025.2 2172.04   7
   1   4   1 73399.4 1037.24   8
   1   4   1 70214.9 879.665  41
   1   4   1 72746.6 2106.09  81
  -1  -4  -1 68265.5 1081.40  32
  -1  -4  -1 69006.2 1271.32  17
  -1  -4  -1 67685.3 1228.18  83
   1   4   1 69492.8 1172.31  11
   1   4   2 324.499 179.590  81
  -1  -4  -2 374.958 106.654  32
   1   4   2 474.840 91.8392  41
  -1  -4  -2 470.814 128.508  83
   1   4   2 426.936 129.359  12
  -1  -4  -3 29948.8 912.461  83
   1   4   3 30408.5 941.924  12
   1   4   3 31883.2 693.977  41
  -1  -4  -3 31582.8 743.847  33
  -1  -4  -3 30590.8 790.012  32
  -1  -4  -4 14056.4 524.934  33
   1   4   4 14485.1 439.627  42
  -1  -4  -4 13180.4 652.730  83
   1   4   4 14815.0 513.126  41
  -1  -4  -4 14296.2 575.178  32
   1   4   5 179.896 83.2035  36
  -1  -4  -5 142.402 74.6872  33
  -1  -4  -5 81.7332 96.7718  32
   1   4   5 124.389 69.4676  41
   1   4   6 22606.6 671.885  36
  -1  -4  -6 22177.8 735.771  33
   1   4   6 21059.7 693.191  41
  -1  -4  -6 21331.5 799.013  32
   1   4   6 22435.5 661.006  40
   1   4   7 8500.57 465.381  41
   1   4   7 8675.88 441.941  40
  -1  -4  -7 8633.70 492.741  33
  -1  -4  -7 8249.17 533.794  32
   1   4   8 12496.0 575.248  41
   1   4   8 13157.2 569.850  40
  -1  -4  -8 11512.9 591.821  33
  -1  -4  -8 12104.2 659.952  32
  -1  -4  -9 7745.27 465.108  70
  -1  -4  -9 6925.92 465.454  33
   1   4   9 7671.86 451.891  41
   1   4   9 7470.20 472.977  57
   1   4   9 7627.32 446.109  40
  -1  -4  -9 7857.30 541.645  32
   1   4   9 7414.32 489.037  68
  -1  -4 -10 607.622 140.170  70
   1   4  10 680.560 167.611  76
   1   4  10 495.559 143.682  68
   1   4  10 676.796 157.049  57
   1   4  11 3071.33 299.286  68
   1   4  11 3039.13 293.245  76
  -1  -4 -11 3362.55 288.314  70
  -1  -4 -11 3075.76 253.127  75
   1   4  11 3386.32 300.531  57
   1   4  12 7977.95 396.603  76
  -1  -4 -12 7925.78 345.585  75
   1   4  12 7629.59 372.246  66
   1   4  12 7797.65 384.796  57
  -1  -5  11 104.811 56.7742  59
  -1  -5  10 3820.62 293.182  59
  -1  -5   9 8876.52 490.902  59
  -1  -5   9 9225.61 445.361  66
  -1  -5   8-15.9512 93.4935  66
  -1  -5   8 198.773 94.2134  59
  -1  -5   7 30918.8 900.144  66
   1   5  -7 32189.1 984.171  31
  -1  -5   7 30533.9 961.327  59
  -1  -5   6 3257.09 285.713  66
  -1  -5   6 3167.26 315.219  55
  -1  -5   6 3696.25 388.086  21
   1   5  -6 3255.93 375.906  16
  -1  -5   6 3426.16 319.538  59
   1   5  -5 3786.01 408.199  11
   1   5  -5 3122.47 350.612  16
   1   5  -5 3555.13 346.478  15
   1   5  -5 3328.21 291.577  30
  -1  -5   5 3549.37 326.891  32
   1   5  -5 3764.32 363.803  13
  -1  -5   5 3093.07 343.540  21
   1   5  -4 11836.7 686.550  11
  -1  -5   4 11252.7 552.449  32
  -1  -5   4 12033.6 654.701  21
   1   5  -4 12426.1 615.905  15
   1   5  -4 11549.1 651.468  16
  -1  -5   3 2934.69 280.552  32
   1   5  -3 2915.63 244.090  34
  -1  -5   3 2904.67 306.384  21
   1   5  -3 2811.24 327.557  11
  -1  -5   2 41723.4 1106.51  21
   1   5  -2 45110.2 1230.71  11
  -1  -5   2 42926.9 1004.86  32
   1   5  -2 43200.1 1107.23   8
   1   5  -1 37.5654 56.5949   8
   1   5  -1-67.5321 98.8147  11
   1   5  -1-20.3805 119.167   7
   1   5  -1 196.596 94.3805  82
  -1  -5   1 101.847 80.8102  32
   1   5   0 4282.30 313.981   8
   1   5   0 4720.82 631.850   7
  -1  -5   0 4357.94 392.354  17
   1   5   0 3347.36 314.202  11
  -1  -5   0 3366.07 279.691  32
  -1  -5   0 3858.59 322.561  83
  -1  -5  -1 907.127 186.758  17
  -1  -5  -1 808.006 155.456  32
  -1  -5  -1 1053.51 180.991  83
   1   5   2 20962.7 855.525  12
  -1  -5  -2 20619.0 702.036  32
   1   5   2 21479.4 597.022  41
  -1  -5  -2 21739.0 801.016  17
  -1  -5  -2 21534.5 806.148  83
  -1  -5  -3 283.112 119.593  83
   1   5   3 594.651 172.219  12
  -1  -5  -3 220.818 102.387  32
   1   5   3 429.787 107.664  41
   1   5   4 2917.94 256.180  41
  -1  -5  -4 2808.91 290.348  32
  -1  -5  -4 2642.52 328.653  83
   1   5   5 4249.47 321.367  36
   1   5   5 4781.85 341.490  41
  -1  -5  -5 3911.78 411.428  83
  -1  -5  -5 4179.92 332.204  33
  -1  -5  -5 4507.18 383.581  32
   1   5   6 58.1745 48.6093  36
   1   5   6 166.512 95.5957  41
  -1  -5  -6 161.882 106.560  33
  -1  -5  -6-23.1827 107.436  83
  -1  -5  -6 144.523 97.3878  32
   1   5   7 397.071 125.504  41
  -1  -5  -7 350.531 118.383  33
  -1  -5  -7 352.471 136.058  83
  -1  -5  -7 439.242 158.646  32
  -1  -5  -8 221.947 84.0730  70
   1   5   8 365.947 105.440  40
   1   5   8 480.319 142.887  57
  -1  -5  -8 538.203 140.150  33
  -1  -5  -8 342.667 138.233  32
  -1  -5  -8 361.697 110.465  51
  -1  -5  -8 394.362 105.585  50
   1   5   8 110.359 67.7533  41
  -1  -5  -9 2615.04 272.206  70
   1   5   9 2873.78 283.190  41
   1   5   9 2408.12 297.498  68
  -1  -5  -9 2891.03 329.333  32
   1   5   9 2622.49 274.449  57
  -1  -5  -9 2492.40 275.852  33
  -1  -5  -9 2964.43 281.057  50
   1   5  10 4459.73 369.538  68
   1   5  10 4256.88 336.162  57
   1   5  10 3896.11 351.367  76
  -1  -5 -10 4165.79 329.545  70
   1   5  11 4007.78 323.875  76
  -1  -5 -11 4358.52 309.759  70
   1   5  11 4107.84 295.449  57
   1   5  11 4177.30 330.348  68
   1   5  12 1035.43 127.699  66
  -1  -5 -12 980.152 130.159  62
   1   5  12 1163.32 130.359  57
   1   5  12 1169.83 145.796  76
  -1  -6  10 1711.67 158.863  59
  -1  -6   9 7355.94 392.855  59
  -1  -6   8 165.496 91.9552  59
  -1  -6   7 1491.64 216.839  59
  -1  -6   6 446.666 125.808  59
   1   6  -6 236.726 90.4550  31
  -1  -6   5 8793.68 517.511  59
  -1  -6   5 8831.61 499.860  55
  -1  -6   5 9038.95 599.519  21
  -1  -6   5 9421.45 547.490  32
  -1  -6   5 8907.79 514.042  56
   1   6  -4 5951.66 497.066  16
  -1  -6   4 5795.46 480.706  21
  -1  -6   4 5998.44 428.322  32
  -1  -6   3 17994.4 723.843  32
  -1  -6   3 15961.5 771.539  21
   1   6  -3 15585.7 817.340  11
   1   6  -2 4963.46 455.161  11
  -1  -6   2 5066.66 387.181  32
   1   6  -1 255.407 120.177  11
  -1  -6   1 100.724 86.1109  32
   1   6   0 6997.17 494.872  11
  -1  -6   0 6312.41 425.066  32
  -1  -6  -1 22755.0 802.376  32
   1   6   1 21336.0 948.995  12
  -1  -6  -2 61352.3 1343.88  32
   1   6   2 55849.6 1547.51  12
   1   6   3 583.673 183.037  12
  -1  -6  -3 747.522 173.090  32
   1   6   3 470.263 108.857  41
   1   6   4 10144.1 504.750  41
   1   6   4 11091.4 546.567  36
  -1  -6  -4 10544.9 658.549  83
  -1  -6  -4 10308.2 580.187  32
  -1  -6  -5 166.007 102.746  32
   1   6   5 116.844 79.8731  41
   1   6   5 72.0497 68.3313  36
  -1  -6  -6 522.337 179.697  83
   1   6   6 429.170 120.672  36
  -1  -6  -6 581.142 163.726  32
  -1  -6  -6 538.546 131.447  51
  -1  -6  -6 257.753 98.4976  50
  -1  -6  -6 262.010 81.3060  70
   1   6   6 390.052 114.844  41
   1   6   7 43237.5 1060.90  36
  -1  -6  -7 41279.0 1064.88  51
   1   6   7 38632.0 1041.64  57
  -1  -6  -7 43797.4 1071.45  70
  -1  -6  -7 41637.3 1236.29  32
  -1  -6  -7 42376.2 1092.44  50
   1   6   7 41530.7 1099.78  41
  -1  -6  -8 1432.52 205.955  70
   1   6   8 1719.96 225.813  57
  -1  -6  -8 1363.48 187.110  50
   1   6   8 2028.72 242.515  41
   1   6   9 2912.59 274.826  57
   1   6   9 2236.03 272.382  76
  -1  -6  -9 2641.00 263.258  50
  -1  -6  -9 2543.87 264.424  70
   1   6   9 3010.60 315.224  68
   1   6  10 307.049 111.942  76
   1   6  10 146.161 87.1124  68
  -1  -6 -10 445.200 113.863  50
  -1  -6 -10 217.901 101.552  62
  -1  -6 -11-36.1398 66.1108  62
   1   6  11 11.8952 67.9501  76
   1   6  11 38.5191 64.8345  68
  -1  -7   9 2950.41 196.782  59
  -1  -7   8 1198.86 166.181  59
  -1  -7   7 18969.7 680.684  59
  -1  -7   6 1956.72 242.558  59
  -1  -7   5 2383.52 267.683  59
  -1  -7   5 2528.69 274.452  56
  -1  -7   4 7475.41 478.776  73
  -1  -7   4 6313.83 446.163  56
  -1  -7   4 6846.33 460.277  59
  -1  -7   4 6387.98 423.218  55
  -1  -7   4 6770.59 461.869  32
  -1  -7   3 1976.21 259.588  56
  -1  -7   3 2375.86 275.884  32
   1   7  -3 1532.35 254.758  16
  -1  -7   3 2016.60 254.481  59
  -1  -7   3 2020.43 248.423  73
  -1  -7   2 4717.82 372.977  59
  -1  -7   2 4786.68 391.205  73
  -1  -7   2 4275.04 373.191  56
  -1  -7   2 4804.60 395.289  32
   1   7  -2 5075.81 376.359  34
  -1  -7   1 22377.5 795.749  59
  -1  -7   1 22267.3 819.735  56
  -1  -7   1 23214.4 853.931  32
  -1  -7   1 22739.8 849.377  73
   1   7   0 2714.10 361.217  12
  -1  -7   0 2568.72 288.366  32
   1   7   0 2694.94 262.550  36
   1   7   1 592.710 176.736  12
   1   7   1 301.718 111.527  36
  -1  -7  -1 327.031 119.377  32
   1   7   2 70083.8 1839.14  12
   1   7   2 66208.5 1358.09  36
  -1  -7  -2 68689.3 1511.70  32
   1   7   3 13139.2 812.942  12
   1   7   3 14118.9 641.440  36
  -1  -7  -3 14028.0 693.782  32
  -1  -7  -3 13869.3 602.058  50
  -1  -7  -4 10715.4 616.753  32
   1   7   4 10770.9 535.837  41
   1   7   4 10035.9 547.245  36
  -1  -7  -4 10205.8 531.288  50
   1   7   5 1045.48 180.525  41
   1   7   5 1201.91 196.037  36
  -1  -7  -5 1207.99 215.826  32
  -1  -7  -5 1047.55 181.847  50
  -1  -7  -6 4661.00 346.632  62
   1   7   6 4862.88 374.012  36
   1   7   6 4729.32 367.103  41
  -1  -7  -6 4243.62 395.601  32
  -1  -7  -6 4093.04 347.897  50
  -1  -7  -7 13350.4 586.143  62
  -1  -7  -7 13558.3 616.530  50
   1   7   8 2280.16 263.036  76
  -1  -7  -8 2022.33 233.213  62
  -1  -7  -8 2160.87 244.600  50
   1   7   9 6126.09 392.303  76
  -1  -7  -9 5188.77 336.657  62
   1   7   9 5551.35 385.241  68
  -1  -7  -9 5595.79 353.694  50
   1   7  10 1401.79 173.866  76
   1   7  10 894.904 138.921  68
  -1  -7 -10 1190.47 148.340  62
  -1  -8   7 974.242 130.478  59
  -1  -8   6-102.070 107.300  59
  -1  -8   5 1270.09 191.922  59
  -1  -8   4 71.8262 84.4631  59
  -1  -8   3 600.348 152.665  73
  -1  -8   3 695.222 149.832  59
  -1  -8   2 5105.68 412.387  73
  -1  -8   2 5421.79 406.227  59
  -1  -8   1 118.909 88.5891  59
  -1  -8   1-51.1000 117.433  73
  -1  -8   1 104.987 83.7825  32
   1   8  -1 288.268 98.4959  34
  -1  -8   0 152.995 96.6701  73
  -1  -8   0 333.469 106.234  59
   1   8   1 9341.44 496.646  36
  -1  -8  -1 8385.83 524.812  73
  -1  -8  -1 8324.61 515.477  59
  -1  -8  -1 9054.91 545.623  32
  -1  -8  -2 2970.25 322.563  32
   1   8   2 2769.61 279.650  36
  -1  -8  -2 2551.94 281.969  73
   1   8   3 4124.88 344.899  36
  -1  -8  -3 4001.11 371.715  32
  -1  -8  -3 4759.24 353.874  50
  -1  -8  -4 132.520 75.5945  50
  -1  -8  -5 255.019 113.884  50
  -1  -8  -6 1805.15 228.827  50
  -1  -8  -6 1920.03 206.514  62
  -1  -8  -7 203.781 94.9280  50
  -1  -8  -7 309.289 92.7895  62
   1   8   8 2529.91 252.993  68
  -1  -8  -8 2321.54 204.494  62
  -1  -8  -8 2051.34 214.164  50
   1   8   8 2743.41 234.013  76
   1   8   9 137.210 66.1852  76
   1   8   9-11.2895 64.8074  68
  -1  -8  -9-88.1622 66.1352  62
  -1  -9   5 16576.3 505.196  59
  -1  -9   4 8287.19 399.634  59
  -1  -9   3 2784.79 254.613  59
  -1  -9   2 90.8948 71.9196  44
  -1  -9   2 112.696 82.4328  59
  -1  -9   1 4200.56 338.868  44
  -1  -9   1 4040.53 333.531  59
  -1  -9   0 9765.07 537.151  44
  -1  -9  -1 3218.12 320.292  44
  -1  -9  -2 11947.4 593.068  44
  -1  -9  -3 520.206 140.864  44
  -1  -9  -4 172.711 71.6905  44
  -1  -9  -4 97.5594 70.7370  50
  -1  -9  -5 10519.4 463.811  50
  -1  -9  -6 1131.10 150.749  50
  -1  -9  -7 5046.48 284.184  50
   1   9   7 5178.15 305.813  68
  -1 -10   1 3750.05 253.250  44
  -1 -10   0 3198.93 251.925  44
  -1 -10  -1 14101.1 525.805  44
  -1 -10  -2 4057.23 283.277  44
  -1 -10  -3 836.356 130.260  44
  -1 -10  -4 1511.68 149.473  44
   2  -9  -5 9058.18 382.186  65
   2  -9  -4 3919.89 276.789  65
   2  -9  -3 3507.95 278.093  65
   2  -9  -2 8168.12 431.671  65
   2  -9  -1 7431.41 419.377  65
   2  -9   0 374.528 117.164  65
   2  -9   1 640.917 131.593  65
   2  -9   2 2350.05 224.213  65
   2  -9   3 7167.46 357.761  65
   2  -8  -7-40.1438 61.7294  65
  -2   8   7-77.4523 66.5428  48
   2  -8  -6 3336.24 283.217  65
   2  -8  -5 132.678 82.7942  65
   2  -8  -4 10051.5 546.163  65
   2  -8  -3 2578.97 285.752  65
   2  -8  -2 192.370 106.673  65
   2  -8  -1 1069.18 189.347  65
   2  -8   0 3029.36 319.998  65
   2  -8   1 5168.47 407.388  65
   2  -8   2 226.705 96.6520  59
   2  -8   2 57.6462 110.126  65
   2  -8   3 3532.07 294.375  59
   2  -8   3 2885.03 294.307  65
   2  -8   4 1461.93 185.119  59
   2  -8   4 1707.96 188.368  55
   2  -8   4 1648.89 222.701  65
   2  -8   5 5100.95 309.069  59
   2  -8   5 5277.36 306.573  55
   2  -8   6 1034.32 129.323  59
   2  -8   6 980.850 133.220  55
   2  -8   7 1445.29 160.631  55
  -2   7   9 1646.55 153.961  48
   2  -7  -8 1520.27 158.613  75
   2  -7  -8 1703.48 181.476  62
  -2   7   8 1658.48 189.428  48
   2  -7  -7 7192.34 375.746  75
   2  -7  -7 7179.66 400.696  62
   2  -7  -6 792.876 147.535  75
   2  -7  -6 471.077 128.409  62
   2  -7  -5 4477.76 328.715  75
   2  -7  -5 4304.16 349.030  62
   2  -7  -4 6900.42 411.276  75
   2  -7  -4 7039.51 447.652  62
  -2   7   3-44.8793 101.887  42
   2  -7  -3-31.0898 89.9791  75
   2  -7  -2 10332.3 576.001  44
  -2   7   2 10168.6 510.301  42
   2  -7  -2 10601.6 596.075  65
   2  -7  -1 2043.07 271.393  44
   2  -7  -1 1968.81 266.857  65
  -2   7   1 1853.44 224.131  42
   2  -7   0 9717.64 568.017  44
   2  -7   0 10107.0 532.171  59
  -2   7   0 9690.87 499.825  42
   2  -7   1 8217.93 522.924  65
   2  -7   1 6999.70 450.986  59
   2  -7   1 8053.98 520.674  44
   2  -7   2 1594.50 239.456  65
   2  -7   2 1742.69 224.778  59
   2  -7   2 1544.22 228.420  44
   2  -7   3 1198.13 216.695  65
   2  -7   3 965.836 172.191  59
   2  -7   3 1177.20 175.061  55
   2  -7   4 13224.9 576.545  55
   2  -7   4 11493.9 613.047  65
   2  -7   4 13261.4 590.635  59
   2  -7   5 7726.32 493.748  65
   2  -7   5 8852.46 472.616  59
   2  -7   5 8683.51 467.373  55
   2  -7   6 1687.84 202.599  59
   2  -7   6 1618.38 201.081  55
   2  -7   7 176.305 63.3179  59
   2  -7   7 285.167 98.5088  55
   2  -7   8 29515.9 675.266  55
   2  -6 -10 5002.27 235.366  62
  -2   6  10 5407.66 255.962  66
  -2   6  10 5986.00 284.712  48
   2  -6 -10 5524.36 263.396  75
   2  -6  -9 2017.17 192.021  62
   2  -6  -9 1604.64 176.459  75
  -2   6   9 1804.70 197.439  48
  -2   6   8 1225.70 185.744  68
  -2   6   8 1454.91 202.225  76
   2  -6  -8 889.346 150.027  62
   2  -6  -8 1191.06 171.764  75
  -2   6   8 1174.66 187.705  48
   2  -6  -7 1139.85 184.792  62
  -2   6   7 1385.80 195.702  76
   2  -6  -7 1221.22 180.547  75
   2  -6  -6 291.406 106.056  75
   2  -6  -6 162.081 85.4291  62
  -2   6   6 162.509 91.1023  42
   2  -6  -5 9480.03 495.276  75
   2  -6  -5 9971.42 528.022  62
   2  -6  -5 8144.80 483.991  50
  -2   6   5 8533.81 482.047  42
  -2   6   4 2077.15 321.446  24
   2  -6  -4 2265.64 254.133  62
  -2   6   4 2275.98 254.934  42
  -2   6   4 2812.69 370.030  22
   2  -6  -4 2417.90 257.908  50
   2  -6  -4 2569.30 255.960  75
   2  -6  -3 36211.0 1296.56  17
  -2   6   3 34837.2 1271.13  22
  -2   6   3 34069.4 1283.05  24
  -2   6   3 33837.7 937.624  42
   2  -6  -2 25968.8 1111.57  17
  -2   6   2 25787.8 810.550  42
  -2   6   2 24578.4 1073.53  24
  -2   6   2 23735.4 1050.77  22
  -2   6   2 25931.0 937.910  19
   2  -6  -1 3609.76 426.675  17
  -2   6   1 3323.43 295.473  42
  -2   6   1 3605.76 410.762  24
  -2   6   1 3684.36 422.824  22
  -2   6   1 3404.09 343.543  19
  -2   6   0 25036.9 1039.20  24
  -2   6   0 24430.9 1039.44  22
   2  -6   0 24962.9 1107.39  17
  -2   6   0 23594.0 885.954  19
   2  -6   1 6104.32 555.109  17
  -2   6  -1 6297.76 517.943  22
  -2   6  -1 5722.27 442.695  19
   2  -6   2 10862.4 752.900  17
  -2   6  -2 10126.6 592.625  19
   2  -6   3 0.87559 94.0867  26
   2  -6   3 260.649 182.629  17
   2  -6   3 56.1766 60.4856  44
   2  -6   3 183.712 96.9801  55
   2  -6   3 175.887 87.1749  65
  -2   6  -3 315.054 129.039  14
   2  -6   4 2428.80 259.748  55
   2  -6   4 2112.18 272.621  65
   2  -6   4 1798.58 331.391  17
   2  -6   4 2263.37 247.175  59
   2  -6   4 2174.78 303.988  26
   2  -6   5 6279.72 466.524  65
   2  -6   5 6918.69 428.162  55
   2  -6   5 7260.83 440.334  59
   2  -6   6 2549.14 265.649  59
   2  -6   6 2646.86 275.172  55
   2  -6   7 69.2281 66.7421  59
   2  -6   7 103.020 93.2229  55
   2  -6   8 20471.1 667.127  55
   2  -6   8 21046.4 662.512  59
   2  -6   9 1662.09 187.563  55
  -2   5  11 7267.02 297.073  66
   2  -5 -11 7604.15 303.994  75
  -2   5  10-64.4402 87.0430  66
   2  -5 -10 28.3648 69.1515  75
  -2   5  10 185.565 83.6167  48
   2  -5  -9 168.974 87.8125  75
   2  -5  -9 155.384 92.3138  62
  -2   5   9 3.12857 76.7567  76
  -2   5   9 107.502 82.5107  48
  -2   5   8 20512.7 797.728  76
  -2   5   8 21533.7 789.675  68
   2  -5  -8 20472.2 710.041  62
   2  -5  -8 19742.7 712.982  75
  -2   5   8 18512.8 735.024  48
  -2   5   7 28.9918 68.0064  68
  -2   5   7 71.4586 108.188  76
   2  -5  -7 109.855 95.5677  75
   2  -5  -7 118.622 78.5627  62
  -2   5   7 96.6655 69.8913  42
   2  -5  -7 30.2692 86.9568  32
  -2   5   6 5686.31 396.284  42
  -2   5   6 5470.60 403.182  76
   2  -5  -6 5260.61 372.466  75
   2  -5  -6 5313.18 372.269  62
   2  -5  -6 5247.72 421.662  32
   2  -5  -6 5844.10 453.164  23
  -2   5   5 630.593 181.422  24
   2  -5  -5 985.197 190.715  23
  -2   5   5 1211.44 241.041  22
  -2   5   5 889.206 162.760  42
  -2   5   4 152.781 140.956  24
   2  -5  -4 89.7586 89.4990  23
  -2   5   4 17.2865 87.2057  22
  -2   5   4 111.398 67.6959  42
   2  -5  -3 48020.6 1417.86  17
  -2   5   3 46777.8 1407.78  22
  -2   5   3 46452.8 1045.41  42
  -2   5   3 43910.9 1379.40  24
  -2   5   2 156.728 84.7402  19
  -2   5   2-14.0945 103.026  24
  -2   5   2 14.0283 66.4837  42
   2  -5  -2 132.011 116.784  17
  -2   5   2-36.9035 108.488  22
  -2   5   2 41.2482 79.2770   9
  -2   5   1 19698.9 885.739  22
   2  -5  -1 20408.6 920.145  17
  -2   5   1 20834.7 873.130   9
  -2   5   1 20358.0 783.241  19
  -2   5   1 19441.4 878.816  24
  -2   5   0 5171.87 447.190   9
  -2   5   0 5109.84 448.575  22
  -2   5   0 4817.25 447.371  10
   2  -5   0 4440.31 435.704  17
  -2   5   0 5246.40 356.444  20
  -2   5   0 4967.50 383.725  19
  -2   5   0 5023.69 437.857  24
  -2   5  -1 14551.8 728.009  22
   2  -5   1 14545.8 782.732  17
  -2   5  -1 14260.5 707.197  24
  -2   5  -1 15116.3 786.380  10
  -2   5  -1 14759.0 773.601   9
  -2   5  -1 15220.8 618.367  20
   2  -5   2 1954.00 306.647  17
  -2   5  -2 1856.71 288.929  10
  -2   5  -2 2057.29 238.150  20
  -2   5  -2 2047.15 301.785   9
   2  -5   3 1756.63 262.484  26
  -2   5  -3 2157.36 302.807  10
   2  -5   3 1854.33 303.006  17
  -2   5  -3 2281.27 335.876   9
   2  -5   4 11261.9 668.144  26
   2  -5   4 10764.7 728.543  17
  -2   5  -4 9582.86 649.533  10
  -2   5  -4 11971.4 672.168  14
  -2   5  -5 6654.72 402.861  27
   2  -5   5 6270.79 518.285  26
  -2   5  -5 6776.82 516.353  14
  -2   5  -6 1091.75 180.174  27
   2  -5   6 912.890 188.220  65
   2  -5   6 1157.78 182.396  55
   2  -5   7 1062.05 182.356  55
  -2   5  -7 866.267 162.225  27
   2  -5   7 773.474 141.247  59
   2  -5   8 1983.62 224.436  59
   2  -5   8 1529.38 211.446  55
   2  -5   9 648.824 130.214  59
   2  -5   9 312.607 93.8191  55
   2  -4 -11 2164.17 197.071  75
  -2   4  11 2304.60 206.845  66
  -2   4  10 7051.09 411.269  66
   2  -4 -10 8131.36 433.455  75
  -2   4  10 7639.33 412.797  48
  -2   4   9 755.690 169.325  76
   2  -4  -9 481.731 136.881  75
  -2   4   9 347.626 115.501  48
  -2   4   8 167.952 92.5984  76
   2  -4  -8 225.153 88.2788  75
  -2   4   8 287.928 110.548  40
   2  -4  -8 254.301 83.0333  62
  -2   4   8 414.671 114.218  68
  -2   4   8 369.777 118.119  48
  -2   4   7 474.374 134.941  76
  -2   4   7 251.637 110.842  42
   2  -4  -7 488.897 149.102  18
  -2   4   7 278.695 111.933  68
   2  -4  -7 498.018 123.257  62
   2  -4  -7 469.056 134.399  75
   2  -4  -7 511.936 134.438  23
   2  -4  -6 1744.64 288.824  18
  -2   4   6 1498.40 204.875  42
   2  -4  -6 1957.91 266.238  23
  -2   4   5 5310.45 359.877  42
  -2   4   5 4959.55 431.275  22
  -2   4   5 5132.76 463.831  24
   2  -4  -5 4770.23 397.112  23
   2  -4  -5 4957.70 449.792  18
  -2   4   4 19291.4 849.094  22
   2  -4  -4 22479.6 903.573  17
  -2   4   4 20842.7 679.635  42
  -2   4   4 20828.5 898.463  24
   2  -4  -4 20658.6 777.306  23
   2  -4  -4 20107.3 847.396  18
   2  -4  -3 843.463 187.001  18
  -2   4   3 653.336 174.294  24
  -2   4   3 680.593 171.054  22
   2  -4  -3 682.801 148.057  23
   2  -4  -3 645.034 172.919  17
  -2   4   3 553.356 142.972  19
  -2   4   3 635.765 127.253  42
  -2   4   2 39.2980 74.1798  19
  -2   4   2 55.4073 98.0077  22
  -2   4   2 71.8235 93.1078  24
  -2   4   2 58.2479 46.6681  37
   2  -4  -2 14.6509 85.1544  17
  -2   4   2 181.561 105.553   9
   2  -4  -1-28.2690 103.120  17
  -2   4   1-2.33087 91.5122  22
  -2   4   1 48.2106 48.3979  20
  -2   4   1-36.6668 82.3224  19
  -2   4   1 26.4388 37.4371  37
  -2   4   1 174.273 100.708   9
  -2   4   0 6335.59 452.577  22
  -2   4   0 7039.01 694.674   7
  -2   4   0 6184.90 436.646  24
  -2   4   0 5916.99 286.805  37
  -2   4   0 6706.12 374.359  20
   2  -4   0 6008.07 467.126  17
  -2   4   0 6032.66 385.566  19
  -2   4   0 5393.11 411.493   9
  -2   4  -1 19110.4 1144.05   7
  -2   4  -1 17259.9 723.175  22
  -2   4  -1 18608.7 787.950  10
   2  -4   1 17937.2 783.965  17
  -2   4  -1 17782.3 618.058  20
  -2   4  -1 17527.5 750.885   9
  -2   4  -1 17793.4 715.525  24
   2  -4   2 7.13284 108.658  17
  -2   4  -2 98.7006 61.0959  22
  -2   4  -2-15.0718 144.429   7
  -2   4  -2-86.9452 106.299  10
  -2   4  -2 64.2067 112.462   9
   2  -4   3 11927.6 647.347  17
  -2   4  -3 11932.9 652.465  10
  -2   4  -3 10731.6 919.420   7
  -2   4  -3 11178.9 635.584   9
  -2   4  -4 709.265 127.467  27
  -2   4  -4 521.864 149.091   8
   2  -4   4 625.205 157.150  17
   2  -4   4 588.851 161.824  26
  -2   4  -4 490.827 145.257  10
  -2   4  -4 568.501 155.890  14
  -2   4  -5 1114.57 168.829  27
  -2   4  -5 1000.24 185.382   8
   2  -4   5 1266.25 221.238  26
  -2   4  -5 1210.16 219.931  14
  -2   4  -6 24949.7 795.916  27
   2  -4   6 27042.9 953.189  21
  -2   4  -7 36350.7 1190.93  13
  -2   4  -7 35248.0 988.926  27
   2  -4   7 36013.6 970.507  72
   2  -4   7 38777.7 1216.13  21
   2  -4   7 35884.5 942.333  55
   2  -4   8 220.724 91.2609  72
  -2   4  -8 417.900 116.338  27
   2  -4   8 207.671 94.6515  55
   2  -4   9 2124.78 250.423  72
   2  -4   9 2142.60 240.107  55
   2  -4  10 2905.07 271.952  72
   2  -4  11 6131.65 334.645  72
   2  -3 -12 9379.06 343.981  75
  -2   3  12 9852.25 363.912  66
  -2   3  11 38.5732 72.6015  66
   2  -3 -11-56.8227 81.1999  75
  -2   3  10 1410.15 206.741  66
   2  -3 -10 1184.98 180.938  75
  -2   3  10 1014.75 163.822  48
  -2   3   9 1887.70 252.559  76
   2  -3  -9 1908.50 238.756  75
  -2   3   9 2032.61 248.720  48
   2  -3  -8 2983.85 373.302  18
  -2   3   8 3037.32 319.363  76
   2  -3  -8 2780.13 276.501  75
  -2   3   8 3089.52 293.498  40
   2  -3  -8 3193.20 349.943  23
  -2   3   8 3156.34 319.331  68
  -2   3   8 3009.18 305.610  48
  -2   3   7 13346.3 585.796  42
   2  -3  -7 13192.6 779.203  18
   2  -3  -6 1102.38 234.101  18
   2  -3  -6 1121.21 207.337  23
  -2   3   6 1356.49 184.362  42
  -2   3   5 28153.9 768.952  42
   2  -3  -5 27244.3 982.572  18
   2  -3  -5 28622.7 915.012  23
   2  -3  -4 33393.4 1014.75  17
  -2   3   4 34193.2 1049.12  24
   2  -3  -4 33422.9 934.294  23
  -2   3   4 36946.8 1059.73  22
  -2   3   4 34769.7 803.388  42
   2  -3  -4 35304.6 1025.78  18
  -2   3   3 7056.29 469.692  24
  -2   3   3 7066.67 346.184  42
  -2   3   3 6245.71 438.122  22
  -2   3   3 7284.50 423.983  19
   2  -3  -3 6970.88 457.060  17
   2  -3  -3 7395.04 432.071  18
   2  -3  -3 6974.99 407.268  23
   2  -3  -2 35205.4 863.553  23
  -2   3   2 38055.1 674.625  37
  -2   3   2 38474.5 1033.04  24
  -2   3   2 35193.5 989.817  22
  -2   3   2 38585.1 886.593   9
  -2   3   2 35982.5 884.010  19
   2  -3  -2 38486.9 1035.36  17
   2  -3  -2 37458.8 882.176  18
  -2   3   1 579.057 148.617  24
  -2   3   1 539.832 85.6995  37
   2  -3  -1 717.085 160.182  17
  -2   3   1 541.548 134.986  22
  -2   3   1 671.517 113.341  20
  -2   3   1 712.259 139.081  19
  -2   3   1 549.429 121.009   9
  -2   3   0 38566.7 966.203  24
  -2   3   0 41215.3 677.789  37
  -2   3   0 38070.1 973.503  22
  -2   3   0 39868.5 996.579  10
  -2   3   0 39571.4 827.080  20
  -2   3   0 41022.3 983.176   9
   2  -3   0 41162.2 1041.12  17
  -2   3  -1 69719.7 2076.97  81
  -2   3  -1 66203.1 1195.91  24
  -2   3  -1 66776.2 1239.92  22
  -2   3  -1 65756.3 1309.31  10
  -2   3  -1 66059.8 1296.27   9
   2  -3   1 66875.9 1323.04  17
  -2   3  -2 126462. 2762.12  81
  -2   3  -2 122349. 1174.28  27
   2  -3   2 122305. 1786.38  17
  -2   3  -2 121939. 1596.89  22
  -2   3  -2 122646. 1842.87  10
  -2   3  -2 118605. 1828.70   9
  -2   3  -3 4819.31 381.247  10
   2  -3   3 5366.82 383.344  17
  -2   3  -3 5093.50 272.123  27
  -2   3  -4 4424.74 282.079  27
   2  -3   4 4445.66 359.164  17
   2  -3   4 3735.03 297.636  21
  -2   3  -4 4526.35 339.600   8
  -2   3  -4 4048.50 490.403  82
  -2   3  -4 4713.25 370.225  14
   2  -3   4 3942.00 348.463  26
  -2   3  -5 9287.88 437.576  27
   2  -3   5 8455.33 545.637  26
   2  -3   5 9049.83 501.166  21
  -2   3  -5 9500.14 553.906  14
  -2   3  -5 9862.15 516.813   8
  -2   3  -6 94669.9 1493.52  27
   2  -3   6 94858.9 1730.66  21
  -2   3  -7 92883.6 1565.22  27
  -2   3  -7 92437.0 1832.63  13
   2  -3   7 93232.6 1834.20  21
  -2   3  -8 12088.0 683.169  15
  -2   3  -8 12262.1 686.516  13
  -2   3  -8 11902.4 583.087  27
   2  -3   8 12017.9 695.525  21
   2  -3   8 10706.5 553.416  72
  -2   3  -9 1815.72 233.119  27
   2  -3   9 1892.35 246.687  72
   2  -3  10 4313.61 351.851  72
   2  -3  11 4732.94 344.284  72
   2  -3  12 4908.94 291.384  72
  -2   3 -12 4598.21 266.256  77
  -2   2  12 415.169 98.5743  66
   2  -2 -12 465.697 94.1001  75
   2  -2 -11 3296.81 270.065  75
  -2   2  11 3256.78 286.520  66
   2  -2 -10 15389.6 630.837  75
  -2   2  10 16260.0 673.876  66
  -2   2   9 46505.3 1218.44  76
   2  -2  -9 46095.1 1124.66  43
   2  -2  -9 48564.0 1132.34  75
   2  -2  -9 49106.9 1085.94  61
  -2   2   9 49161.5 1100.03  40
  -2   2   9 43909.2 1140.43  66
  -2   2   9 47361.0 1134.53  48
   2  -2  -8 951.360 162.748  61
  -2   2   8 1044.37 175.640  76
   2  -2  -8 706.430 146.172  43
   2  -2  -8 812.665 204.894  18
  -2   2   8 770.861 150.063  40
  -2   2   8 761.944 147.004  48
  -2   2   7 165.200 78.4417  39
   2  -2  -7 71.7085 113.954  18
  -2   2   6 2748.87 242.223  42
  -2   2   6 2877.63 234.914  39
   2  -2  -6 2428.88 311.040  18
  -2   2   5 14505.0 513.066  42
   2  -2  -5 13826.4 665.163  18
   2  -2  -4 41754.0 1061.59  17
  -2   2   4 39080.7 780.091  42
   2  -2  -4 39065.0 1011.49  18
   2  -2  -3 23018.1 760.289  17
  -2   2   3 21676.8 726.025  22
  -2   2   3 22072.7 545.660  42
  -2   2   3 23053.6 764.427  24
   2  -2  -3 22496.4 663.290  23
   2  -2  -3 23734.6 706.870  18
   2  -2  -2 61.9029 94.6831  17
  -2   2   2 104.465 79.9565  24
   2  -2  -2 129.058 87.0745  23
  -2   2   2 120.566 54.7821  37
  -2   2   2 155.342 86.4601  22
   2  -2  -2 96.4997 51.7404  18
  -2   2   2 123.451 61.9048   9
  -2   2   2 199.753 90.4026  19
  -2   2   1 27656.7 510.607  37
  -2   2   1 28963.7 761.501  22
  -2   2   1 26952.2 741.721  24
   2  -2  -1 25663.8 747.329  17
   2  -2  -1 24589.4 620.454  23
  -2   2   1 25951.5 670.928  10
  -2   2   1 26210.6 654.737   9
  -2   2   1 26870.3 620.458  20
  -2   2   1 25799.7 637.467  19
   2  -2  -1 27309.8 578.949  18
   2  -2   0 9388.34 442.499  17
  -2   2   0 9669.68 422.193  24
  -2   2   0 8568.57 410.705  22
  -2   2   0 9663.82 299.734  37
  -2   2   0 9346.80 422.525  10
  -2   2   0 9013.45 357.182  20
  -2   2   0 9052.69 412.824   9
  -2   2   0 9929.19 565.242   7
   2  -2   0 8969.14 577.870  79
   2  -2   1 114199. 1737.92  79
  -2   2  -1 113683. 1394.25  22
  -2   2  -1 110448. 1483.71  10
   2  -2   1 110972. 1484.79  17
   2  -2   1 111714. 1197.45  38
  -2   2  -1 112300. 1342.28  24
   2  -2   2 34018.8 821.190  17
  -2   2  -2 32665.0 673.611  24
   2  -2   2 33486.4 662.562  38
  -2   2  -2 34716.7 735.288  22
  -2   2  -2 33267.4 855.444  10
   2  -2   2 33851.8 608.024  21
  -2   2  -2 34699.9 580.007  27
  -2   2  -3 1208.77 128.959  27
   2  -2   3 1241.96 133.772  38
   2  -2   3 1151.26 160.194  17
   2  -2   3 1233.90 147.612  21
  -2   2  -3 1323.26 180.644  14
  -2   2  -4 5295.43 285.613  27
  -2   2  -4 5056.72 309.951   8
   2  -2   4 4570.74 346.642  26
   2  -2   4 5437.00 329.084  21
  -2   2  -4 4912.18 347.327  14
  -2   2  -4 5475.18 499.657  82
  -2   2  -5 6581.44 586.080  82
  -2   2  -5 6932.86 356.234  27
   2  -2   5 7460.05 422.586  21
  -2   2  -5 7156.55 388.568   8
   2  -2   5 6722.47 448.756  26
  -2   2  -5 6310.47 423.582  14
  -2   2  -6 5882.00 359.780  27
   2  -2   6 6132.49 424.290  21
  -2   2  -6 6586.42 362.767  31
  -2   2  -7 1837.87 223.395  27
   2  -2   7 2048.53 269.977  21
  -2   2  -7 2061.31 230.144  31
  -2   2  -7 1781.63 248.084  13
  -2   2  -8 10117.9 529.196  27
  -2   2  -8 11237.4 635.572  15
  -2   2  -8 11538.6 639.929  13
   2  -2   8 10907.5 642.524  21
  -2   2  -9 3991.28 337.611  27
   2  -2   9 4101.69 352.759  72
   2  -2   9 3644.59 388.223  21
   2  -2   9 4483.14 348.911  57
  -2   2  -9 3421.60 353.326  15
   2  -2   9 3964.76 336.066  46
   2  -2  10 1232.39 202.413  72
   2  -2  10 1430.65 201.525  57
   2  -2  11 1420.65 197.066  57
   2  -2  11 1599.77 220.132  72
  -2   2 -11 1552.24 181.993  43
   2  -2  12 3972.63 275.436  57
   2  -2  12 3872.70 291.342  72
  -2   2 -12 3659.64 268.950  77
  -2   2 -13 672.765 93.5301  77
  -2   1  12 5984.11 324.664  66
   2  -1 -12 6277.27 306.623  75
   2  -1 -11 2566.45 231.514  45
   2  -1 -11 2287.58 229.613  75
   2  -1 -11 2808.09 240.852  61
  -2   1  11 2565.98 257.718  66
   2  -1 -10 7856.89 461.073  43
  -2   1  10 8043.76 483.781  66
   2  -1 -10 8857.48 463.817  61
   2  -1  -9 9836.38 499.788  61
   2  -1  -9 9510.64 510.998  43
  -2   1   9 8695.67 516.028  66
  -2   1   9 9694.36 475.824  39
  -2   1   8 1568.38 196.967  40
   2  -1  -8 1076.74 228.905  18
  -2   1   7 1632.93 197.208  39
  -2   1   7 1415.11 176.871  40
   2  -1  -7 1809.91 286.006  18
  -2   1   6 23837.6 666.548  39
   2  -1  -6 23578.9 927.657  18
  -2   1   5 3132.60 223.935  42
   2  -1  -5 2562.85 289.640  18
  -2   1   4 12399.9 401.486  42
   2  -1  -4 12405.3 400.597  30
   2  -1  -4 11926.7 545.509  18
  -2   1   3 136.524 55.7618  42
   2  -1  -3 123.198 75.8464  18
   2  -1  -2 873.554 170.031  80
  -2   1   2 781.072 123.386  19
   2  -1  -2 991.292 131.240  18
   2  -1  -2 768.723 103.351  29
   2  -1  -1 4549.55 439.253  79
   2  -1  -1 4273.46 404.468   2
   2  -1  -1 4702.54 236.941  23
  -2   1   1 4782.70 239.379  10
  -2   1   1 4311.40 407.997   2
   2  -1  -1 4228.48 319.864  80
  -2   1   1 4556.30 243.446  19
   2  -1   0 387.215 104.313  17
  -2   1   0 283.660 87.4837  10
   2  -1   0 323.581 148.044  79
   2  -1   0 458.178 146.510   2
  -2   1   0 250.746 66.2538  20
   2  -1   1 6977.14 441.985  79
   2  -1   1 7358.82 336.267  17
  -2   1  -1 6916.99 462.233   4
  -2   1  -1 6912.07 330.280  10
   2  -1   1 7171.90 485.474   2
  -2   1  -1 5770.92 192.424   3
  -2   1  -1 6725.25 273.390  20
   2  -1   2 52822.3 1157.33  80
   2  -1   2 48851.8 1310.48   2
  -2   1  -2 49314.4 1244.40   4
   2  -1   2 52885.3 858.135  78
   2  -1   2 51041.6 849.504  17
  -2   1  -2 49654.2 996.094   5
   2  -1   3 10278.9 491.183  78
  -2   1  -3 11304.4 348.265  27
   2  -1   3 10023.9 369.003  17
   2  -1   3 11177.5 393.542  21
  -2   1  -3 10171.7 418.467  14
  -2   1  -3 10259.7 578.008   5
  -2   1  -4 4953.06 256.212   8
  -2   1  -4 4533.15 248.244  27
   2  -1   4 4621.33 317.694  26
   2  -1   4 4915.56 237.076  38
   2  -1   4 4397.25 295.607  21
  -2   1  -4 4592.73 230.853  31
  -2   1  -4 4836.23 329.306  14
  -2   1  -4 4680.84 395.575  82
   2  -1   5 28.3832 89.6334  26
  -2   1  -5-30.3948 69.3345  27
   2  -1   5 17.2780 83.4582  21
  -2   1  -5 73.4067 52.4188  31
  -2   1  -6 4804.27 311.542  27
   2  -1   6 4869.25 365.948  21
  -2   1  -6 5261.04 319.218  31
  -2   1  -7 1741.12 227.557  13
  -2   1  -7 1411.75 181.207  27
  -2   1  -8 18470.2 684.400  27
   2  -1   8 19194.9 838.483  21
  -2   1  -8 20002.9 792.477  13
   2  -1   9 5246.59 393.278  72
  -2   1  -9 5239.14 378.196  27
  -2   1  -9 5124.94 364.721  63
   2  -1   9 5631.91 385.840  57
  -2   1  -9 5258.73 411.912  33
   2  -1   9 5155.55 461.080  21
   2  -1   9 5327.59 381.117  46
  -2   1 -10 7269.25 440.520  27
   2  -1  10 6970.24 451.762  57
  -2   1 -10 7441.06 487.558  33
   2  -1  10 7895.52 486.982  72
  -2   1 -10 7807.05 452.539  63
   2  -1  10 7124.75 451.390  46
   2  -1  11 16050.7 671.325  72
  -2   1 -11 16530.9 617.316  63
   2  -1  11 15769.7 650.681  57
  -2   1 -12 1379.29 180.055  77
  -2   1 -12 1767.32 194.824  43
   2  -1  12 1733.31 209.359  72
   2  -1  12 1463.66 190.858  57
   2  -1  13 3668.81 224.557  57
  -2   1 -13 3399.63 220.577  77
  -2   1 -13 3589.52 213.050  43
  -2   0  12 2982.17 231.261  66
   2   0 -12 2990.57 217.279  45
   2   0 -12 3048.18 207.179  75
   2   0 -11 1441.92 176.827  75
  -2   0  11 986.007 169.447  66
   2   0 -11 1106.69 169.014  61
   2   0 -10 1719.47 222.252  43
   2   0 -10 1969.32 230.821  61
  -2   0  10 1412.08 223.843  66
   2   0  -9-8.24428 68.5795  61
   2   0  -9 106.211 73.2690  43
  -2   0   9 108.707 104.054  66
   2   0  -9-30.1835 75.2264  77
  -2   0   8 352.271 106.249  39
   2   0  -8 624.142 189.208  18
  -2   0   7 22374.0 709.330  39
   2   0  -7 22690.6 978.869  18
  -2   0   6 10890.6 421.913  40
  -2   0   6 9876.43 440.402  39
   2   0  -6 9500.47 453.055  30
   2   0  -5 30478.1 726.709  30
   2   0  -5 29702.7 741.666  29
  -2   0   5 30292.3 701.125  39
  -2   0   4 11524.3 487.649  25
   2   0  -4 10848.8 391.193  30
  -2   0   4 11721.3 350.520  42
   2   0  -4 11909.7 431.976  29
  -2   0   3 10851.2 578.051  78
   2   0  -3 11168.9 458.338  16
  -2   0   3 11818.9 473.932  25
   2   0  -3 11307.7 346.916  30
   2   0  -3 11081.1 379.032  29
   2   0  -2 48490.2 1263.32  80
  -2   0   2 51726.4 1023.26  78
   2   0  -2 50200.1 843.769  16
  -2   0   2 50562.0 1285.87   2
   2   0  -1 10.0833 100.383  79
  -2   0   1 69.2019 44.2030  78
   2   0  -1 104.012 75.1140   3
  -2   0   1 72.4932 101.840   2
   2   0  -1 295.795 140.938   2
  -2   0   0 999999. 5047.51   4
   2   0   0 990352. 5263.19   2
   2   0   1 47259.1 1176.19   2
  -2   0  -1 47879.3 1127.56   4
  -2   0  -1 47116.0 840.434   3
   2   0   1 45585.8 868.430   5
   2   0   2 397.624 112.370  80
  -2   0  -2 188.963 95.3185   5
  -2   0  -2 430.923 82.1908  14
   2   0   2 320.551 147.078   4
  -2   0  -3 32897.1 563.314  27
  -2   0  -3 32044.6 941.881   1
   2   0   3 31765.0 648.852  26
  -2   0  -3 31645.9 684.499  14
  -2   0  -3 31441.6 1024.96   5
  -2   0  -4 13657.3 649.704   1
   2   0   4 13595.5 377.671  41
   2   0   4 12452.6 473.291  26
  -2   0  -5 223897. 1801.16  27
   2   0   5 227981. 1642.31  41
  -2   0  -6 2805.13 234.246  13
  -2   0  -6 2506.82 212.489  27
   2   0   6 2292.33 257.313  21
  -2   0  -7 5825.13 352.784  27
  -2   0  -7 5434.33 360.804  33
   2   0   7 6042.87 428.561  21
  -2   0  -8 11662.7 521.425  27
  -2   0  -8 12045.0 582.114  33
   2   0   8 12869.2 677.135  21
  -2   0  -9 138.293 94.2756  27
  -2   0  -9 97.2490 92.6793  33
   2   0   9-20.6031 115.486  21
  -2   0 -10 1355.53 204.594  63
   2   0  10 1122.70 186.547  46
   2   0  10 942.797 180.923  72
   2   0  10 1125.04 192.334  57
  -2   0 -10 882.865 169.981  33
   2   0  11 17999.5 702.079  72
   2   0  11 17758.0 708.805  57
  -2   0 -11 18167.8 675.040  63
  -2   0 -11 17497.4 674.514  77
   2   0  11 19784.6 708.988  46
  -2   0 -12 2741.39 255.664  43
  -2   0 -12 2318.33 235.245  77
   2   0  12 2379.04 240.432  72
  -2   0 -12 2674.18 237.126  63
   2   0  12 2681.01 261.960  57
  -2   0 -13 725.422 113.559  77
  -2   0 -13 749.477 119.223  43
   2   0  13 837.772 129.140  57
  -2  -1  12 2108.79 186.137  66
   2   1 -12 1764.48 168.624  45
   2   1 -12 1852.74 168.803  61
   2   1 -11 17090.6 597.974  61
  -2  -1  11 18518.7 655.678  66
   2   1 -10-34.6969 102.679  61
  -2  -1  10 104.401 107.769  66
  -2  -1  10-14.6446 84.9704  57
   2   1  -9 1053.55 171.791  43
  -2  -1   9 1157.46 196.109  66
  -2  -1   9 1540.56 218.307  57
   2   1  -9 1189.16 191.585  61
  -2  -1   8 4827.96 351.224  39
   2   1  -8 4807.14 357.601  31
   2   1  -8 4489.77 473.942  18
  -2  -1   7 5620.05 361.977  39
   2   1  -7 5743.26 371.087  31
   2   1  -7 5464.79 382.042  30
  -2  -1   6 11363.1 480.642  39
   2   1  -6 10923.5 640.490  16
   2   1  -6 12116.1 496.900  31
   2   1  -6 11941.8 522.943  30
   2   1  -6 12089.8 506.027  29
  -2  -1   5 109087. 1355.70  39
   2   1  -5 107615. 1800.91  16
   2   1  -5 107403. 1427.02  30
   2   1  -5 108670. 1415.21  29
  -2  -1   4 726.373 110.280  39
   2   1  -4 890.753 161.822  16
  -2  -1   4 784.786 130.700  21
  -2  -1   4 873.997 143.903  25
   2   1  -4 983.378 134.542  29
  -2  -1   3 28841.2 718.132  25
  -2  -1   3 28248.6 653.008  21
   2   1  -3 27033.2 739.454  16
   2   1  -3 28069.0 604.745  29
  -2  -1   2 3109.71 295.613  78
   2   1  -2 2587.47 302.698   3
  -2  -1   2 2741.21 218.654  25
   2   1  -2 2536.70 207.738  16
   2   1  -2 2556.15 201.604  11
   2   1  -2 2925.10 182.231  29
  -2  -1   2 2864.85 198.928  21
  -2  -1   1 306797. 2463.62  78
  -2  -1   1 295586. 2110.52  25
   2   1  -1 311868. 1921.09  16
  -2  -1   1 313171. 2104.56  83
   2   1  -1 305488. 2714.22   2
   2   1  -1 302475. 2901.51   3
  -2  -1   0 740990. 3080.65  83
   2   1   0 754322. 3314.12  78
   2   1   0 736950. 2599.32   7
  -2  -1   0 760088. 3148.25  25
   2   1   0 753292. 4285.08   2
  -2  -1  -1 21768.0 512.013  25
  -2  -1  -1 20685.9 514.003  83
  -2  -1  -1 22829.8 756.966   3
  -2  -1  -1 21269.4 730.006   4
   2   1   1 22006.5 748.065   4
   2   1   2 23849.5 850.995  80
   2   1   2 25155.2 958.522  79
  -2  -1  -2 25096.7 848.238   4
   2   1   2 25813.9 866.017   4
  -2  -1  -2 23197.3 571.055  83
   2   1   2 24423.5 893.615   5
  -2  -1  -3 2043.37 293.763   5
  -2  -1  -3 1934.95 140.493  27
  -2  -1  -3 1576.36 168.144  83
   2   1   3 1843.81 269.598  79
   2   1   3 1793.79 137.466  41
  -2  -1  -4 1325.61 130.665  27
   2   1   4 1080.92 120.632  41
  -2  -1  -4 1248.69 118.168  35
  -2  -1  -4 1403.06 139.157  33
  -2  -1  -5 21637.5 544.985  27
  -2  -1  -5 22588.2 514.127  35
  -2  -1  -5 22973.3 606.529  33
  -2  -1  -6 36578.6 767.415  27
   2   1   6 35173.3 745.268  41
  -2  -1  -6 37854.2 719.399  35
  -2  -1  -6 35891.7 843.529  33
  -2  -1  -7 25779.1 695.307  27
  -2  -1  -7 25472.3 787.579  33
   2   1   7 25343.9 865.782  21
   2   1   8-19.8350 81.2666  21
  -2  -1  -8-4.65410 68.8176  33
  -2  -1  -8 99.0263 63.6656  27
  -2  -1  -9 2686.24 297.639  33
   2   1   9 1960.04 297.618  21
  -2  -1 -10 478.555 123.650  77
  -2  -1 -10 358.401 126.101  33
   2   1  10 595.128 138.377  46
  -2  -1 -10 397.373 118.669  63
   2   1  10 418.404 114.918  57
  -2  -1 -10 569.104 131.242  70
  -2  -1 -11 522.572 135.966  77
   2   1  11 398.233 110.906  46
   2   1  11 364.774 130.601  57
  -2  -1 -11 357.091 112.561  63
  -2  -1 -12 5454.72 347.736  77
  -2  -1 -12 5911.80 369.782  43
  -2  -1 -12 5159.69 336.437  63
   2   1  12 6053.80 392.368  57
  -2  -1 -13 809.272 114.189  77
  -2  -1 -13 741.783 119.874  43
   2   1  13 706.693 121.482  57
   2   2 -12 81.2033 51.5369  45
  -2  -2  12 148.197 60.0112  66
   2   2 -12 113.540 58.0961  61
   2   2 -11 16593.5 571.654  61
  -2  -2  11 16875.9 593.328  66
   2   2 -10 4271.92 334.027  61
  -2  -2  10 4228.94 341.561  66
   2   2  -9 3634.06 305.450  43
  -2  -2   9 3399.51 321.272  66
  -2  -2   9 4101.23 344.056  57
   2   2  -9 3433.79 309.122  31
  -2  -2   8 9056.51 509.157  66
  -2  -2   8 10012.5 530.206  57
   2   2  -8 8655.67 496.182  31
   2   2  -8 8198.16 499.341  30
  -2  -2   7 11182.0 520.626  39
   2   2  -7 9315.03 633.917  16
   2   2  -7 11158.3 537.973  31
   2   2  -7 10567.3 545.981  30
   2   2  -6 9638.71 612.509  16
  -2  -2   6 9555.72 452.312  39
   2   2  -6 9951.63 477.447  31
   2   2  -6 9301.17 484.904  30
   2   2  -6 10805.9 483.964  29
  -2  -2   6 11421.1 589.016  21
   2   2  -5 3905.39 326.234  11
  -2  -2   5 3492.02 325.418  21
   2   2  -5 2821.88 317.481  16
   2   2  -5 2969.01 260.482  30
  -2  -2   5 3025.09 239.615  39
   2   2  -5 3164.77 249.852  29
  -2  -2   4 7236.96 384.820  25
  -2  -2   4 7071.15 323.516  39
   2   2  -4 7955.41 436.923  11
  -2  -2   4 7740.33 420.648  21
   2   2  -4 7097.92 450.244  16
   2   2  -4 7165.85 347.968  29
  -2  -2   3 2675.67 230.960  25
  -2  -2   3 2968.25 192.076  39
   2   2  -3 2334.39 231.895  11
   2   2  -3 2782.74 264.937  16
  -2  -2   3 3510.80 266.984  21
  -2  -2   3 3288.39 234.798  32
   2   2  -3 2968.17 211.474  29
  -2  -2   2 2352.66 219.347  83
  -2  -2   2 2271.70 205.165  25
  -2  -2   2 2697.12 158.925  39
   2   2  -2 2116.16 212.060  11
  -2  -2   2 2580.34 213.227  21
   2   2  -2 2494.95 181.194  34
   2   2  -2 2363.30 222.949  16
  -2  -2   2 2282.59 183.938  32
   2   2  -2 2249.24 173.923  29
   2   2  -1 1571.59 223.919  78
  -2  -2   1 2116.34 188.598   4
   2   2  -1 1875.14 190.859  11
  -2  -2   1 1719.63 175.826  21
   2   2  -1 2034.95 153.892  34
  -2  -2   1 2066.86 196.349  25
  -2  -2   1 1972.00 149.164  28
  -2  -2   1 1826.29 191.798  83
   2   2   0 29035.0 882.877  78
  -2  -2   0 30476.7 704.025  25
  -2  -2   0 28211.5 704.176  83
   2   2   0 29416.5 1042.53   3
  -2  -2  -1 12597.5 473.541  83
  -2  -2  -1 13276.4 449.903  25
   2   2   1 13120.3 578.817   4
  -2  -2  -1 13093.6 688.395   3
  -2  -2  -2 263.584 62.2712  28
   2   2   2 215.005 65.6836  41
   2   2   2 87.1690 53.7127  36
   2   2   2 174.087 63.4940  12
   2   2   2 258.363 114.761   4
  -2  -2  -2 92.4592 72.6337  83
  -2  -2  -3 260.838 72.5685  33
   2   2   3 323.809 73.3372  41
   2   2   3 361.249 87.4130  12
   2   2   3 210.234 67.5792  36
  -2  -2  -3 285.164 111.744  83
   2   2   4 20510.9 445.545  40
   2   2   4 20617.9 522.760  41
   2   2   4 21019.0 512.269  36
  -2  -2  -4 20953.1 443.395  35
  -2  -2  -4 21293.3 559.424  33
  -2  -2  -4 19631.7 525.313  32
   2   2   5 932.445 133.559  41
   2   2   5 819.008 106.884  40
  -2  -2  -5 958.012 145.323  33
   2   2   6 29927.6 695.885  40
   2   2   6 28949.8 726.576  41
  -2  -2  -6 30770.9 809.278  33
   2   2   7 2336.02 222.460  41
  -2  -2  -7 2414.21 255.447  33
   2   2   8 3128.99 339.041  21
  -2  -2  -8 3120.48 306.901  33
  -2  -2  -9 19813.8 726.644  63
   2   2   9 19290.3 747.109  57
  -2  -2  -9 20116.8 800.907  33
   2   2   9 21820.6 901.042  21
  -2  -2  -9 18902.5 691.480  70
  -2  -2 -10 3576.25 303.391  77
  -2  -2 -10 3820.68 334.340  63
   2   2  10 3544.46 329.605  57
  -2  -2 -10 3395.85 339.890  33
  -2  -2 -10 3855.61 324.814  70
  -2  -2 -11 7171.31 414.775  77
   2   2  11 6100.65 428.745  57
  -2  -2 -11 6237.17 410.509  63
  -2  -2 -11 6987.12 412.650  70
  -2  -2 -12 7973.84 399.021  77
  -2  -2 -12 7855.38 415.841  43
  -2  -2 -12 6760.49 388.201  63
   2   2  12 7264.83 429.269  57
  -2  -2 -12 7560.34 380.401  70
  -2  -2 -13 41.6131 64.5860  43
   2   2  13 71.6951 72.7176  57
  -2  -3  11 996.342 145.530  59
  -2  -3  11 1126.50 152.190  66
   2   3 -11 1147.65 148.723  61
  -2  -3  10 2064.67 232.807  59
  -2  -3  10 1774.21 214.262  66
   2   3 -10 1734.26 207.522  61
  -2  -3   9 1394.28 211.160  66
  -2  -3   8 11062.5 566.516  66
   2   3  -8 9957.11 543.502  31
   2   3  -8 10142.9 553.505  30
   2   3  -7 11415.5 717.342  16
   2   3  -7 10864.9 565.130  31
   2   3  -7 10906.8 569.876  30
  -2  -3   7 12689.7 684.369  21
  -2  -3   6 219.482 135.888  21
   2   3  -6 549.932 161.000  16
   2   3  -6 268.769 94.6071  31
   2   3  -6 342.932 114.183  30
  -2  -3   5 19059.2 604.592  39
   2   3  -5 19882.1 805.611  11
  -2  -3   5 21266.7 812.471  21
   2   3  -5 19887.5 646.479  29
   2   3  -5 18590.3 824.297  16
   2   3  -4 7434.94 487.574  16
  -2  -3   4 7917.95 476.477  21
  -2  -3   4 8181.07 429.572  32
  -2  -3   4 8176.20 364.128  39
   2   3  -4 8001.11 390.030  29
   2   3  -4 8158.51 499.536  11
   2   3  -3 7375.96 453.454  11
   2   3  -3 7872.99 469.001  16
  -2  -3   3 8177.40 448.294  21
   2   3  -3 8620.62 378.439  34
  -2  -3   3 8700.37 410.289  32
  -2  -3   3 8192.10 329.877  39
   2   3  -3 7847.59 365.826  29
  -2  -3   2 46580.4 1053.63  83
  -2  -3   2 49842.1 1040.56  21
   2   3  -2 47545.6 840.454  34
  -2  -3   2 48413.1 697.756  39
  -2  -3   2 48324.9 903.055  32
   2   3  -1 48413.6 681.007  36
   2   3  -1 49340.4 825.962  34
   2   3  -1 45568.7 1492.86   7
   2   3  -1 45826.6 1031.63  11
  -2  -3   1 47202.6 850.729  32
  -2  -3   1 49366.1 988.722  21
  -2  -3   1 47994.7 1040.75  83
  -2  -3   0 272.889 103.203  83
  -2  -3   0 381.848 80.1294  28
   2   3   0 440.726 177.350   7
   2   3   0 489.983 84.7555  36
  -2  -3   0 422.350 95.0654  32
   2   3   1 30497.5 552.276  41
   2   3   1 30393.2 597.737  36
  -2  -3  -1 29218.8 637.736  32
  -2  -3  -1 29256.5 811.728  83
  -2  -3  -1 30620.7 600.847  28
  -2  -3  -2 480.098 87.0790  28
  -2  -3  -2 440.414 102.252  33
  -2  -3  -2 391.393 120.761  83
   2   3   2 435.155 84.4754  36
  -2  -3  -2 368.700 88.0099  32
   2   3   2 442.315 76.5679  41
   2   3   3 18144.7 617.710  12
   2   3   3 17326.9 489.996  41
   2   3   3 18050.4 503.213  36
  -2  -3  -3 17479.4 535.351  33
  -2  -3  -3 18264.4 537.423  32
  -2  -3  -3 16743.4 665.273  83
  -2  -3  -3 18450.2 464.367  28
  -2  -3  -4 30836.3 962.927  83
   2   3   4 32173.2 715.906  41
   2   3   4 32931.0 711.081  36
  -2  -3  -4 30069.8 745.184  32
  -2  -3  -4 32533.6 768.182  33
  -2  -3  -4 34938.4 660.448  28
   2   3   5 5975.64 334.047  41
   2   3   5 6272.59 328.447  36
  -2  -3  -5 6186.33 368.449  32
  -2  -3  -5 6126.43 360.087  33
  -2  -3  -5 5503.98 444.432  83
  -2  -3  -6 4485.32 337.007  33
   2   3   6 3963.95 292.309  41
   2   3   6 4204.68 268.246  40
   2   3   6 4583.74 287.510  36
  -2  -3  -6 3880.77 310.875  32
  -2  -3  -7 632.978 144.381  33
  -2  -3  -7 891.848 175.645  32
   2   3   7 828.048 149.386  41
   2   3   7 715.454 128.123  40
   2   3   8 169.624 84.0771  41
  -2  -3  -8 224.456 128.811  33
   2   3   8 80.5636 104.652  21
  -2  -3  -9 65664.6 1314.52  70
   2   3   9 67676.8 1427.89  57
  -2  -3  -9 61257.5 1406.02  33
   2   3   9 61968.9 1506.06  21
  -2  -3  -9 64403.0 1331.67  63
  -2  -3 -10 8898.94 507.958  63
   2   3  10 8397.57 514.612  57
  -2  -3 -10 7744.10 494.379  33
  -2  -3 -10 8787.03 491.812  70
  -2  -3 -11 1798.97 204.696  43
   2   3  11 2108.69 262.522  57
  -2  -3 -11 1941.75 229.664  70
  -2  -3 -11 2183.04 248.312  63
  -2  -3 -12 55.6045 60.5558  43
  -2  -3 -12-19.2766 45.9999  70
   2   3  12 40.3258 78.0014  57
   2   3  13 2265.77 191.020  57
  -2  -3 -13 1849.26 147.405  43
   2   4 -11 2742.80 182.059  45
  -2  -4  11 2591.01 182.817  66
   2   4 -11 2853.45 189.749  61
  -2  -4  11 2929.27 202.318  59
  -2  -4  10 4982.43 320.014  66
  -2  -4  10 4755.44 327.807  59
   2   4 -10 4622.03 294.237  61
  -2  -4   9 140.237 94.5265  66
  -2  -4   9 64.7863 84.8385  59
  -2  -4   8 3611.04 323.885  66
  -2  -4   8 3357.96 316.803  59
   2   4  -8 3911.42 344.975  31
   2   4  -8 3811.26 335.422  30
  -2  -4   7 90885.8 1607.61  59
  -2  -4   7 92037.6 1596.96  66
  -2  -4   7 91970.9 1898.37  21
   2   4  -7 87222.9 1982.77  16
   2   4  -7 85028.3 1600.40  31
   2   4  -7 88209.2 1599.60  30
   2   4  -6 24133.1 1001.33  11
  -2  -4   6 25162.3 988.499  21
   2   4  -6 24305.0 1029.71  16
   2   4  -6 24826.1 839.401  30
  -2  -4   5 16062.4 774.191  21
   2   4  -5 15816.0 800.133  16
   2   4  -5 14421.6 755.809  11
  -2  -4   5 15550.5 674.788  32
   2   4  -5 15682.2 605.173  29
   2   4  -4 4678.15 419.882  11
   2   4  -4 4911.71 432.805  16
  -2  -4   4 5074.92 416.013  21
   2   4  -4 5648.54 342.687  34
  -2  -4   4 5115.35 367.653  32
   2   4  -4 5959.50 361.716  29
   2   4  -3 112.778 88.6359  11
   2   4  -3 101.541 73.2678  34
  -2  -4   3 364.967 131.414  21
  -2  -4   3 279.117 113.755  32
   2   4  -3-18.3407 110.895  16
   2   4  -2 120626. 1933.04  11
  -2  -4   2 125922. 1875.28  21
   2   4  -2 125540. 1538.06  34
  -2  -4   2 125059. 1639.47  32
  -2  -4   1 24816.8 821.179  83
   2   4  -1 22404.9 806.547  11
  -2  -4   1 24511.1 700.098  32
   2   4  -1 25435.0 1278.41   7
   2   4   0 35834.6 1500.87   7
   2   4   0 36132.8 712.261  36
  -2  -4   0 37303.9 839.203  32
  -2  -4   0 36614.8 1002.41  83
   2   4   1 36.2063 50.7189  36
  -2  -4  -1 34.0156 81.4416  83
  -2  -4  -1-21.8080 66.5364  32
   2   4   1-14.9930 45.3520  41
  -2  -4  -2 43725.6 1138.77  83
  -2  -4  -2 46022.1 799.858  28
   2   4   2 45360.5 811.750  41
   2   4   2 44770.5 854.745  36
  -2  -4  -2 45839.5 948.780  32
   2   4   3 23062.1 828.254  12
   2   4   3 23708.5 628.171  41
  -2  -4  -3 24277.8 715.717  32
   2   4   3 24498.8 659.327  36
  -2  -4  -3 24360.4 887.281  83
  -2  -4  -3 24246.3 571.647  28
   2   4   4 24289.1 677.602  41
   2   4   4 22955.2 667.455  36
  -2  -4  -4 23235.5 713.995  33
  -2  -4  -4 23474.0 733.690  32
  -2  -4  -4 22062.8 890.614  83
   2   4   5 33507.2 848.869  41
  -2  -4  -5 34063.3 908.377  33
   2   4   5 33715.4 832.410  36
  -2  -4  -5 33368.0 927.548  32
   2   4   6 127.272 70.7438  36
   2   4   6 111.125 92.8519  41
  -2  -4  -6 209.492 107.118  33
  -2  -4  -6 93.5833 117.899  83
  -2  -4  -6 12.3111 115.833  32
  -2  -4  -7 25165.7 864.710  33
   2   4   7 25598.2 815.608  41
  -2  -4  -7 27042.3 927.447  32
  -2  -4  -7 23994.6 1088.95  83
  -2  -4  -8 454.743 201.166  83
   2   4   8 300.029 113.435  41
  -2  -4  -8 394.921 122.106  70
  -2  -4  -8 177.476 64.1718  63
   2   4   8 395.932 130.330  57
  -2  -4  -8 348.708 135.941  33
  -2  -4  -8 355.316 130.669  32
  -2  -4  -9 692.504 159.256  70
  -2  -4  -9 1047.46 195.995  63
   2   4   9 514.618 127.029  41
   2   4   9 718.728 151.803  68
  -2  -4  -9 707.907 164.499  33
   2   4   9 486.882 150.337  57
  -2  -4  -9 687.884 128.873  51
   2   4  10 796.118 171.582  57
  -2  -4 -10 737.313 140.667  70
   2   4  10 702.780 151.296  68
  -2  -4 -11 275.818 114.699  70
   2   4  11 383.161 127.845  76
   2   4  11 357.428 113.619  57
  -2  -4 -12 13906.5 499.570  70
   2   4  12 14890.5 512.808  76
   2   4  12 14804.1 547.723  57
   2   5 -10 2097.63 165.230  61
  -2  -5  10 2065.42 186.288  59
   2   5  -9 4395.19 286.838  61
  -2  -5   9 3906.40 293.383  66
  -2  -5   9 4073.61 307.617  59
  -2  -5   8 10694.4 524.146  66
  -2  -5   8 10873.7 542.827  59
  -2  -5   7 19239.3 740.911  66
  -2  -5   7 21041.9 777.444  59
   2   5  -7 20386.5 781.487  31
   2   5  -7 20263.6 752.613  30
  -2  -5   6 7083.26 448.367  66
  -2  -5   6 7162.22 452.185  59
  -2  -5   6 7051.44 536.576  21
   2   5  -6 6583.56 543.237  16
  -2  -5   6 6481.12 437.161  56
   2   5  -6 6650.51 444.839  30
   2   5  -5 412.975 155.816  16
  -2  -5   5 162.826 127.945  21
  -2  -5   5 321.450 130.927  32
   2   5  -4 1030.21 207.016  11
   2   5  -4 808.449 200.668  16
  -2  -5   4 963.838 218.121  21
  -2  -5   4 807.756 168.561  32
   2   5  -4 1052.58 171.889  29
   2   5  -3 1941.12 284.486  11
   2   5  -3 2083.56 223.410  34
  -2  -5   3 1903.63 286.347  21
  -2  -5   3 1677.63 225.030  32
  -2  -5   2 693.824 171.664  83
   2   5  -2 678.826 181.427  11
   2   5  -2 693.496 131.954  34
  -2  -5   2 741.097 162.512  32
   2   5  -1 4852.67 418.256  11
  -2  -5   1 5391.34 421.533  83
  -2  -5   1 4899.69 357.283  32
  -2  -5   0 1921.83 264.096  83
   2   5   0 2044.82 195.151  36
   2   5   0 2800.30 518.439   7
  -2  -5   0 2129.87 238.287  32
   2   5   1 152.074 74.8127  36
  -2  -5  -1 147.940 104.362  83
  -2  -5  -1 232.812 89.0380  32
   2   5   2 2008.02 190.893  41
   2   5   2 1733.22 253.881  12
   2   5   2 2076.86 213.371  36
  -2  -5  -2 1781.95 217.414  32
  -2  -5  -2 1813.59 260.326  83
   2   5   3 4881.21 435.265  12
   2   5   3 5357.35 331.314  41
   2   5   3 5077.66 337.410  36
  -2  -5  -3 5424.02 385.556  32
  -2  -5  -3 4577.59 436.788  83
   2   5   4 23505.5 724.000  41
   2   5   4 23246.0 738.748  36
   2   5   4 23887.2 960.357  12
  -2  -5  -4 23533.1 812.864  32
  -2  -5  -4 22594.5 968.269  83
   2   5   5 5935.00 384.422  41
   2   5   5 5180.71 363.884  36
  -2  -5  -5 5784.77 425.732  32
  -2  -5  -5 5420.70 503.439  83
  -2  -5  -6 971.938 241.794  83
   2   5   6 1076.49 184.294  41
   2   5   6 582.829 134.758  36
  -2  -5  -6 832.612 179.938  33
  -2  -5  -6 1120.56 206.165  32
   2   5   7 182.347 106.952  57
   2   5   7 195.034 123.212  41
  -2  -5  -7 95.4212 85.2318  33
  -2  -5  -7 257.050 124.095  32
  -2  -5  -7 214.519 130.210  83
   2   5   7 193.196 99.2291  36
  -2  -5  -8 151.067 91.3294  70
   2   5   8 165.370 108.617  57
  -2  -5  -8 320.111 115.463  33
  -2  -5  -8 170.988 99.3017  32
  -2  -5  -8 11.2448 84.3572  51
  -2  -5  -8-45.7409 93.9438  50
   2   5   8 45.2972 65.0053  41
   2   5   9 1909.08 252.128  68
   2   5   9 2223.28 269.774  57
  -2  -5  -9 2040.42 237.612  51
  -2  -5  -9 2015.19 240.255  70
   2   5  10 7410.08 446.387  68
  -2  -5 -10 6695.64 413.153  70
   2   5  10 7178.66 451.690  57
  -2  -5 -10 6875.63 401.156  51
   2   5  11 1030.51 166.079  76
  -2  -5 -11 1336.04 179.399  70
   2   5  11 936.055 150.198  68
   2   5  11 1086.57 172.818  57
   2   5  12 1832.44 174.467  76
   2   5  12 1912.62 175.718  57
  -2  -6   9 3032.49 222.877  59
  -2  -6   8 4280.81 311.447  59
  -2  -6   7 3664.02 316.887  59
  -2  -6   7 4042.62 322.434  56
  -2  -6   6 1458.50 211.378  59
  -2  -6   6 1459.67 216.711  56
  -2  -6   5 9048.69 509.117  59
  -2  -6   5 9455.86 546.672  56
  -2  -6   5 9788.08 575.093  32
   2   6  -5 9029.32 502.367  30
  -2  -6   4 13486.4 610.492  59
   2   6  -4 14503.8 797.457  16
  -2  -6   4 13462.8 639.518  56
  -2  -6   4 14648.1 689.706  32
   2   6  -3 1013.75 226.734  16
   2   6  -3 615.592 166.843  11
   2   6  -3 864.990 158.504  34
  -2  -6   3 1221.24 214.020  32
   2   6  -2 2088.01 307.987  11
   2   6  -2 1617.12 214.209  34
  -2  -6   2 1794.25 246.115  32
   2   6  -1 11133.1 548.686  34
  -2  -6   1 10320.5 619.385  83
  -2  -6   1 10948.0 577.687  32
   2   6   0 4559.37 315.977  36
  -2  -6   0 4791.40 387.996  32
  -2  -6   0 5112.53 443.712  83
   2   6   1 26191.3 1073.87  12
   2   6   1 28625.8 814.695  36
  -2  -6  -1 28363.6 925.738  32
  -2  -6  -1 28719.1 1052.72  83
   2   6   2 520.879 148.887  12
   2   6   2 300.575 105.938  36
  -2  -6  -2 378.263 147.997  32
  -2  -6  -2 362.225 165.600  83
   2   6   3 27076.8 1107.34  12
   2   6   3 29967.9 818.417  41
   2   6   3 28345.1 864.097  36
  -2  -6  -3 29729.9 965.360  32
  -2  -6  -3 30301.6 1138.71  83
   2   6   4 311.034 118.551  36
   2   6   4 288.872 97.7452  41
  -2  -6  -4 352.976 115.174  32
  -2  -6  -4 400.190 145.883  83
  -2  -6  -5 105.619 122.162  83
   2   6   5 3.42240 84.2060  41
   2   6   5-23.0415 93.6188  36
  -2  -6  -5 7.85611 103.265  32
   2   6   6 5812.04 414.548  41
   2   6   6 5976.24 416.453  36
  -2  -6  -6 5270.31 442.250  32
  -2  -6  -6 5829.28 544.119  83
  -2  -6  -6 6085.72 413.054  51
  -2  -6  -6 5925.34 404.818  50
  -2  -6  -7 831.940 150.723  70
   2   6   7 771.138 153.528  41
   2   6   7 589.566 131.317  36
   2   6   7 554.437 144.475  57
  -2  -6  -7 859.736 188.795  32
  -2  -6  -7 767.050 164.457  51
  -2  -6  -7 760.773 159.832  50
   2   6   8 26490.2 895.348  57
  -2  -6  -8 27190.1 835.191  70
  -2  -6  -8 27666.6 878.376  51
  -2  -6  -8 29252.1 882.571  50
  -2  -6  -9 173.401 82.5714  70
   2   6   9 230.768 125.338  68
   2   6   9 226.897 100.593  57
  -2  -6  -9 235.787 105.255  51
  -2  -6  -9 223.065 87.6153  50
   2   6  10 269.815 123.401  76
  -2  -6 -10 387.710 110.965  70
   2   6  10 330.470 112.305  68
   2   6  10 305.336 94.5237  57
  -2  -6 -11 11463.9 434.863  62
   2   6  11 12009.6 487.682  76
   2   6  11 11817.9 445.027  57
   2   6  11 10753.9 434.126  68
  -2  -7   8 13255.2 437.096  59
  -2  -7   7 2000.17 207.260  59
  -2  -7   6 2356.28 251.852  59
  -2  -7   6 1645.25 208.308  56
  -2  -7   5 4593.30 359.454  59
  -2  -7   5 4840.30 382.464  56
  -2  -7   4 1810.12 233.227  59
  -2  -7   4 1213.06 205.747  56
  -2  -7   4 1649.95 226.820  73
  -2  -7   3 14.8337 111.345  73
  -2  -7   3-19.6129 109.505  59
  -2  -7   3-18.9185 72.0511  56
  -2  -7   3-109.990 127.666  32
  -2  -7   2 4999.66 409.454  73
  -2  -7   2 5881.94 409.017  59
   2   7  -2 5831.17 412.478  34
  -2  -7   2 5361.61 419.883  56
  -2  -7   2 5378.06 421.919  32
  -2  -7   1 4118.34 336.379  59
   2   7  -1 3836.75 342.270  34
  -2  -7   1 3800.78 357.119  73
  -2  -7   1 3880.81 350.381  56
  -2  -7   1 3617.89 353.171  32
  -2  -7   0 30907.9 993.522  73
   2   7   0 32108.7 1254.87  12
  -2  -7   0 30406.0 946.347  56
  -2  -7   0 32094.7 1027.57  32
  -2  -7  -1 5136.75 409.065  73
   2   7   1 5490.37 381.980  36
  -2  -7  -1 5298.31 396.734  56
  -2  -7  -1 5467.64 433.468  32
   2   7   1 5848.22 539.290  12
  -2  -7  -2 23847.9 845.468  73
   2   7   2 23908.8 1087.19  12
   2   7   2 24576.6 824.487  36
  -2  -7  -2 25816.5 941.526  32
  -2  -7  -2 24685.5 797.390  50
   2   7   3 23449.6 822.396  36
  -2  -7  -3 23262.6 902.085  32
  -2  -7  -3 22785.3 788.157  50
  -2  -7  -4 3446.13 395.672  83
   2   7   4 3461.82 302.072  41
  -2  -7  -4 3406.12 349.557  32
  -2  -7  -4 3095.92 299.679  51
  -2  -7  -4 3041.28 301.859  50
   2   7   4 3518.10 324.734  36
   2   7   5 15029.8 642.556  41
   2   7   5 15216.5 672.695  36
  -2  -7  -5 15070.7 733.188  32
  -2  -7  -5 15143.5 658.624  51
  -2  -7  -5 15506.9 666.746  50
   2   7   6 195.951 85.9859  41
   2   7   6 179.895 79.7436  36
  -2  -7  -6 192.020 107.362  32
  -2  -7  -6 28.0901 126.231  51
  -2  -7  -6 225.432 106.226  50
   2   7   7 804.984 171.971  57
  -2  -7  -7 1217.26 193.338  51
  -2  -7  -7 1122.94 188.823  50
  -2  -7  -8 441.856 100.202  70
   2   7   8 659.131 154.461  57
  -2  -7  -8 766.022 153.161  50
  -2  -7  -8 558.712 117.747  62
   2   7   9 1527.25 209.192  68
  -2  -7  -9 1387.96 171.858  62
   2   7   9 1738.03 199.957  57
  -2  -7  -9 1811.76 198.332  50
   2   7  10 3145.17 242.605  68
   2   7  10 3419.61 263.397  76
  -2  -7 -10 3114.18 219.324  62
   2   7  10 3417.82 234.588  57
  -2  -7 -10 2947.25 208.051  50
  -2  -8   6 508.395 107.957  59
  -2  -8   5 6475.21 369.184  59
  -2  -8   4 18176.4 679.750  73
  -2  -8   4 19125.7 673.516  59
  -2  -8   3 827.057 168.138  56
  -2  -8   3 911.649 165.296  73
  -2  -8   3 830.859 154.635  59
  -2  -8   2 2024.26 242.079  59
  -2  -8   2 1669.54 232.269  56
  -2  -8   2 1941.78 258.532  73
  -2  -8   1 1561.16 241.586  73
  -2  -8   1 1274.70 187.663  59
  -2  -8   0 16562.1 680.114  59
  -2  -8   0 16604.0 748.300  73
  -2  -8  -1 4311.29 381.417  73
   2   8   1 4555.36 371.497  34
  -2  -8  -1 4445.95 388.321  32
  -2  -8  -2 8901.82 531.290  73
   2   8   2 8400.03 476.772  36
  -2  -8  -2 9096.24 558.150  32
  -2  -8  -2 8719.19 477.055  50
  -2  -8  -3 13.8384 68.3464  73
  -2  -8  -3 249.489 112.625  50
  -2  -8  -4 3835.24 328.326  50
  -2  -8  -5 5564.90 398.528  50
   2   8   6 247.664 92.8305  57
  -2  -8  -6 166.060 96.5575  50
   2   8   7 7905.92 424.135  57
  -2  -8  -7 8520.70 449.797  50
   2   8   8 521.967 106.786  76
   2   8   8 373.430 85.3102  57
  -2  -8  -8 402.250 103.691  50
   2   8   9 1631.48 174.849  68
   2   8   9 1591.32 162.145  76
  -2  -8  -9 1314.68 146.283  50
  -2  -9   4 2033.18 180.326  59
  -2  -9   3 1215.22 158.640  59
  -2  -9   2 117.526 75.7605  44
  -2  -9   2 162.486 89.5831  73
  -2  -9   1 2816.29 274.583  44
  -2  -9   1 2713.63 278.537  73
  -2  -9   0 4917.46 375.795  73
  -2  -9  -1 1233.13 201.277  73
  -2  -9  -2 814.414 157.628  73
  -2  -9  -3 908.048 141.340  50
  -2  -9  -4 5726.57 373.060  44
  -2  -9  -4 5754.64 352.193  50
  -2  -9  -5-18.2260 80.5536  50
  -2  -9  -6 4955.11 304.072  50
  -2  -9  -7 421.594 92.2476  50
  -2 -10   1 1090.14 132.649  44
  -2 -10   0 339.636 93.3860  44
  -2 -10  -1 11048.1 446.536  44
  -2 -10  -2 8936.01 400.744  44
  -2 -10  -3 3034.36 227.904  44
  -2 -10  -4 3439.85 216.562  44
   3  -9  -3 645.394 105.618  65
   3  -9  -2 630.325 109.106  65
   3  -9  -1 21553.7 607.520  65
   3  -9   0 1059.85 151.607  65
   3  -9   1 4331.19 274.828  65
   3  -9   2 5000.13 282.280  65
   3  -8  -6 268.717 73.7426  65
  -3   8   6 498.748 87.6432  48
   3  -8  -5 11844.6 474.406  65
  -3   8   5 10241.0 396.475  48
   3  -8  -4 157.682 93.4402  65
   3  -8  -3 509.064 125.762  65
   3  -8  -2 3375.14 305.872  65
   3  -8  -1 2972.67 294.882  65
   3  -8   0 3178.48 307.710  65
   3  -8   1 1011.51 187.474  65
   3  -8   2 92.1197 80.1083  65
   3  -8   3 649.676 146.392  65
   3  -8   4 6353.85 386.756  65
   3  -8   4 7933.60 346.778  55
   3  -8   5 7200.95 312.189  55
   3  -8   6 4307.90 216.112  55
   3  -7  -8 2078.35 151.766  75
  -3   7   8 2159.59 171.776  48
   3  -7  -7 92.1560 61.5065  75
   3  -7  -7 8.61426 67.6445  65
  -3   7   7 21.0712 65.8521  48
   3  -7  -6 2251.97 212.497  75
   3  -7  -6 1837.66 213.602  65
  -3   7   6 2278.27 230.721  48
   3  -7  -5 207.118 96.7868  75
   3  -7  -5 161.886 104.972  65
   3  -7  -4 352.343 110.580  75
   3  -7  -4 491.385 141.839  65
   3  -7  -3 5538.93 419.788  65
   3  -7  -2 7490.49 492.655  65
   3  -7  -1 428.247 145.153  65
   3  -7   0 273.333 127.480  65
   3  -7   1 637.561 174.926  65
   3  -7   2 9956.94 576.306  65
   3  -7   2 9303.51 459.956  55
   3  -7   3-36.3962 109.329  65
   3  -7   3-23.7799 79.1196  55
   3  -7   4 32.0535 78.0202  55
   3  -7   4 45.0320 98.0029  65
   3  -7   5 543.959 124.204  55
   3  -7   6 754.508 138.842  55
   3  -7   7 868.664 136.975  55
   3  -7   8 15024.4 422.383  55
   3  -6  -9 4736.33 250.374  75
  -3   6   9 4637.91 260.658  48
   3  -6  -8 3579.62 260.576  75
  -3   6   8 3521.76 276.550  48
   3  -6  -7 8767.43 441.683  75
  -3   6   7 8746.20 470.210  48
   3  -6  -6 11475.4 532.935  75
  -3   6   6 11685.3 569.992  48
   3  -6  -5 914.082 169.892  75
   3  -6  -4 4943.85 370.063  75
  -3   6   4 5531.84 389.116  42
  -3   6   3 28437.2 875.088  42
   3  -6  -3 28715.4 867.855  75
   3  -6  -2 54431.0 1659.24  17
  -3   6   2 53516.4 1202.63  42
   3  -6  -2 53856.7 1186.49  75
  -3   6   2 51265.7 1378.42  19
  -3   6   1 10380.9 533.187  42
   3  -6  -1 10542.6 742.826  17
   3  -6  -1 11211.3 601.648  65
  -3   6   1 10499.6 707.804  22
  -3   6   1 10011.6 612.701  19
   3  -6   0 167.719 93.2864  65
  -3   6   0 219.557 121.296  22
  -3   6   0 358.281 106.794  19
   3  -6   0 564.512 188.098  17
   3  -6   1 17567.3 954.655  17
   3  -6   1 17018.4 741.132  65
   3  -6   1 18389.5 648.349  55
  -3   6  -1 17252.1 797.390  19
   3  -6   2 4602.92 492.084  17
   3  -6   2 4966.39 413.021  65
  -3   6  -2 4755.08 329.657  37
   3  -6   2 4765.79 344.478  55
  -3   6  -2 4514.13 389.137  20
  -3   6  -2 4690.43 419.262  19
   3  -6   3 776.555 181.117  65
  -3   6  -3 831.246 135.662  37
   3  -6   3 868.599 161.626  55
   3  -6   4 12544.2 652.891  65
  -3   6  -4 12128.2 533.875  37
   3  -6   4 12509.7 580.684  55
   3  -6   5 1411.21 227.699  65
   3  -6   5 1581.79 219.854  55
   3  -6   6 3076.91 285.330  55
   3  -6   7 9570.80 471.313  55
   3  -6   8 32.4882 61.8430  55
   3  -6   9 1651.59 155.104  55
   3  -5 -10 291.440 69.8230  75
  -3   5  10 335.586 81.5708  48
   3  -5  -9 289.241 96.7573  75
  -3   5   9 386.480 99.5105  48
   3  -5  -8 4937.30 344.847  75
  -3   5   8 4971.17 359.387  48
   3  -5  -7 19699.8 715.568  75
   3  -5  -7 18877.5 659.456  62
  -3   5   7 18121.5 721.780  48
   3  -5  -6 431.527 126.698  62
   3  -5  -6 518.425 129.912  75
  -3   5   6 406.384 120.327  42
  -3   5   6 647.060 162.150  48
   3  -5  -5 257.397 109.465  75
  -3   5   5 25.3672 69.0464  42
   3  -5  -5 80.5724 65.8375  62
  -3   5   4 956.212 168.582  42
   3  -5  -4 725.532 141.619  62
   3  -5  -4 1101.72 179.998  75
  -3   5   3 5018.93 371.806  42
   3  -5  -3 5298.30 507.422  17
  -3   5   2 23896.2 785.119  42
   3  -5  -2 23664.1 1078.38  17
  -3   5   2 25287.8 1072.15  22
  -3   5   2 23868.5 1048.29  24
  -3   5   2 23877.2 934.627  19
   3  -5  -1 20658.4 1004.79  17
  -3   5   1 20339.8 635.124  37
  -3   5   1 20399.2 955.152  24
  -3   5   1 19171.7 928.410  22
  -3   5   1 19774.2 926.227  10
  -3   5   1 19306.3 832.135  19
  -3   5   0 2946.30 349.343  24
   3  -5   0 2543.84 362.189  17
  -3   5   0 2870.86 245.135  37
  -3   5   0 2758.97 349.767  22
  -3   5   0 2828.58 366.810  10
  -3   5   0 2476.54 302.382  19
   3  -5   1 757.370 206.449  17
  -3   5  -1 633.593 166.890  22
  -3   5  -1 821.611 135.743  37
  -3   5  -1 641.243 187.286  10
  -3   5  -1 911.539 169.382  20
  -3   5  -1 940.602 195.100  19
   3  -5   2 505.502 162.479  17
  -3   5  -2 615.840 124.775  37
  -3   5  -2 615.149 185.832  10
  -3   5  -2 499.040 132.342  20
   3  -5   3 9795.04 655.211  26
  -3   5  -3 10470.2 590.282  20
   3  -5   3 10020.8 708.474  17
  -3   5  -3 9480.52 631.413  14
   3  -5   4 6017.82 558.208  17
   3  -5   4 7062.38 474.586  65
   3  -5   4 7239.51 427.544  55
   3  -5   4 7241.95 568.285  26
  -3   5  -4 7278.09 497.181  20
  -3   5  -4 7499.14 561.389  14
   3  -5   5 13443.7 772.429  26
   3  -5   5 11721.1 633.728  65
   3  -5   5 13510.0 598.188  55
  -3   5  -5 14265.1 703.436  20
  -3   5  -6 1254.67 183.600  35
   3  -5   6 1411.02 203.785  55
   3  -5   7-36.9751 106.876  55
   3  -5   8 36.4872 75.0797  55
   3  -5   9 3361.63 252.773  55
   3  -5  10 3823.21 223.869  55
   3  -4 -10 2009.64 190.003  75
  -3   4  10 2136.09 186.533  66
  -3   4  10 1910.86 192.221  48
   3  -4  -9 1.36109 88.4405  75
  -3   4   9 128.469 98.4904  48
   3  -4  -8-29.7086 88.9181  75
  -3   4   8-8.78583 89.8764  48
  -3   4   7 819.228 146.745  42
   3  -4  -7 526.559 138.950  75
  -3   4   7 691.079 159.548  48
  -3   4   6 1758.63 238.576  76
   3  -4  -6 1601.21 213.719  75
   3  -4  -6 1600.75 248.397  23
   3  -4  -6 1502.09 185.702  60
  -3   4   6 1318.92 193.241  42
  -3   4   6 1682.05 229.742  48
  -3   4   5 2207.11 242.812  42
   3  -4  -5 2294.75 290.489  23
  -3   4   4-9.38312 84.5393  42
   3  -4  -4-156.767 120.875  17
   3  -4  -4-40.7491 106.969  23
  -3   4   3 123.031 79.2850  42
   3  -4  -3 217.038 122.572  17
  -3   4   2 1328.95 183.608  42
   3  -4  -2 1246.44 250.623  17
  -3   4   2 1495.05 234.835  19
  -3   4   1 1750.93 273.083  24
   3  -4  -1 1849.95 294.414  17
  -3   4   1 1760.03 183.699  37
  -3   4   1 1993.04 292.190  22
  -3   4   1 2198.53 287.473  10
  -3   4   1 1732.44 241.186  19
   3  -4   0 10839.9 677.860  17
  -3   4   0 12258.2 673.134  24
  -3   4   0 11232.1 453.674  37
  -3   4   0 12343.5 680.195  22
  -3   4   0 11571.8 666.151  10
  -3   4   0 12199.3 577.414  20
  -3   4   0 11440.3 592.524  19
  -3   4  -1-5.70261 96.0734  22
  -3   4  -1 16.6920 53.4854  37
  -3   4  -1 112.208 103.474  10
   3  -4   1-62.1270 110.954  17
  -3   4  -1 73.9815 84.6177  20
   3  -4   2 31525.7 1136.86  17
  -3   4  -2 30289.6 1116.28  10
  -3   4  -2 30057.8 930.021  20
   3  -4   3 5594.44 482.713  17
  -3   4  -3 5906.82 422.781  20
   3  -4   4 8406.91 587.940  26
  -3   4  -4 7716.29 556.567  14
   3  -4   4 8016.56 573.897  17
  -3   4  -5 6187.89 384.835  27
   3  -4   5 6518.62 531.177  26
  -3   4  -5 6112.93 502.973  14
  -3   4  -6 5932.52 392.364  27
   3  -4   6 6585.42 552.284  26
   3  -4   6 6821.97 417.924  55
  -3   4  -6 6246.88 509.329  14
  -3   4  -7 39234.7 1026.46  27
   3  -4   7 38561.6 998.093  55
   3  -4   8 941.306 177.773  72
   3  -4   8 1030.57 175.390  55
   3  -4   9 6464.98 415.221  72
   3  -4   9 6674.58 385.021  55
   3  -4  10 7700.25 406.437  72
   3  -4  11 599.641 105.460  72
   3  -3 -11 4216.74 238.994  75
  -3   3  11 4357.50 242.376  66
  -3   3  11 4167.79 224.997  48
   3  -3 -10 542.928 117.205  75
  -3   3  10 713.224 122.858  66
  -3   3  10 643.077 122.076  48
   3  -3  -9 13828.1 581.578  75
  -3   3   9 14254.2 589.644  66
  -3   3   9 14116.3 613.698  48
   3  -3  -8 158.832 69.7941  75
  -3   3   8 60.2481 83.8370  66
   3  -3  -7 9955.55 515.792  75
  -3   3   7 8671.71 471.094  42
  -3   3   7 9892.76 546.892  48
   3  -3  -7 10075.4 672.601  18
  -3   3   6 18279.6 678.787  42
   3  -3  -6 19652.3 839.764  23
   3  -3  -6 20139.2 916.429  18
  -3   3   5 54.5012 57.9652  42
   3  -3  -5 146.098 92.2545  23
   3  -3  -5-82.8572 78.1819  18
   3  -3  -4 28206.0 1079.56  17
  -3   3   4 26328.8 756.451  42
   3  -3  -4 25728.5 900.145  23
   3  -3  -3 4600.09 434.261  17
  -3   3   3 4815.76 318.707  42
   3  -3  -3 4841.93 381.684  23
   3  -3  -2 181.781 91.8772  23
   3  -3  -2 115.635 130.159  17
  -3   3   2 185.375 120.302  19
   3  -3  -1 49162.9 1328.96  17
  -3   3   1 49886.3 907.366  37
  -3   3   1 49305.4 1132.34  19
   3  -3   0 2310.41 298.763  17
  -3   3   0 1842.46 176.352  37
  -3   3   0 1682.69 231.268  10
  -3   3   0 2096.64 229.737  20
  -3   3   0 1825.46 222.980  19
   3  -3   1 2608.51 302.158  17
  -3   3  -1 2897.61 221.178  37
  -3   3  -1 2595.42 291.547  10
  -3   3  -1 2745.88 263.522  20
   3  -3   2 25249.5 918.223  17
  -3   3  -2 24635.9 604.749  35
  -3   3  -2 26042.8 943.983  10
  -3   3  -2 24162.9 765.321  20
   3  -3   3 1069.32 194.072  17
  -3   3  -3 1127.98 145.793  35
  -3   3  -3 1121.08 201.536  14
  -3   3  -4 12785.1 497.547  27
   3  -3   4 11955.0 656.797  26
  -3   3  -4 12169.2 646.049  14
  -3   3  -5 2598.87 243.596  27
   3  -3   5 2781.41 338.204  26
  -3   3  -5 2319.78 296.419  14
  -3   3  -6 6027.38 393.062  27
   3  -3   6 6146.22 515.068  26
   3  -3   7 453.864 117.569  46
  -3   3  -7 510.857 132.501  27
   3  -3   7 654.055 135.936  55
   3  -3   7 290.871 103.360  21
  -3   3  -8 5915.71 413.007  27
   3  -3   8 6130.81 434.258  72
   3  -3   8 5880.34 400.209  46
   3  -3   9 11421.6 578.824  72
   3  -3  10 2903.98 289.108  72
  -3   3 -10 2634.75 248.652  63
   3  -3  11 2084.99 218.475  72
  -3   3 -12 206.671 59.9452  77
   3  -3  12 216.100 68.2864  72
   3  -2 -11 38.2022 54.2327  75
  -3   2  11 20.4587 72.1195  66
   3  -2 -10 2815.13 247.108  75
  -3   2  10 2631.79 248.502  66
  -3   2  10 3054.98 267.514  48
   3  -2  -9 79886.6 1397.83  75
  -3   2   9 79946.3 1440.80  66
  -3   2   9 80140.7 1479.43  48
  -3   2   8-62.8441 69.4827  66
   3  -2  -8 170.176 102.941  75
  -3   2   8-75.2182 108.772  48
   3  -2  -7 9121.58 479.318  75
  -3   2   7 8893.64 461.639  39
  -3   2   7 7868.57 457.369  66
   3  -2  -7 8727.86 561.772  23
  -3   2   7 8028.81 486.258  48
   3  -2  -7 8697.21 626.505  18
   3  -2  -6 2326.70 311.351  18
  -3   2   6 2134.78 294.053  25
   3  -2  -6 2464.90 299.229  23
  -3   2   6 2842.39 253.115  42
   3  -2  -5 232.450 105.368  18
  -3   2   5 348.511 95.2470  42
   3  -2  -5 149.977 119.477  17
   3  -2  -5 224.945 104.989  23
   3  -2  -4 29838.7 1072.28  17
  -3   2   4 32849.8 781.964  42
   3  -2  -4 30882.6 928.775  23
   3  -2  -4 32639.4 998.371  18
   3  -2  -3 8896.61 566.175  17
  -3   2   3 9301.37 394.941  42
   3  -2  -3 9579.15 491.540  23
   3  -2  -2 51594.4 1312.60  17
  -3   2   2 52176.6 893.440  42
   3  -2  -2 48778.6 1051.16  23
  -3   2   2 50402.5 1081.66  19
   3  -2  -1 203.324 107.033  17
  -3   2   1 69.3050 62.4409  37
  -3   2   1 221.388 82.4738  10
  -3   2   1 62.6026 73.9343  19
   3  -2   0 15.9111 98.0816  17
   3  -2   0 61.1174 60.1230  38
  -3   2   0 61.8812 57.5758  37
  -3   2   0-51.0242 102.101  10
  -3   2   0 17.1475 68.8593  20
  -3   2   0-7.74386 61.4072  19
   3  -2   1 21577.8 782.937  17
   3  -2   1 22607.2 656.269  38
  -3   2  -1 21777.5 547.148  37
  -3   2  -1 23893.2 534.349  35
  -3   2  -1 22184.0 673.122  20
  -3   2  -2 8946.74 337.224  27
   3  -2   2 8919.97 489.968  17
   3  -2   2 8439.81 404.843  38
  -3   2  -2 8740.13 349.038  35
  -3   2  -2 8253.54 417.104  20
  -3   2  -3 23400.7 600.957  27
   3  -2   3 24358.0 793.888  17
   3  -2   3 23932.6 681.961  38
  -3   2  -3 22742.4 597.440  35
  -3   2  -3 22146.5 773.945  14
  -3   2  -4 514.221 110.951  27
   3  -2   4 361.668 94.5732  38
   3  -2   4 443.202 139.297  26
  -3   2  -4 475.432 147.986  14
  -3   2  -5 497.466 114.310  27
   3  -2   5 394.122 147.917  26
   3  -2   5 690.648 137.779  21
  -3   2  -5 464.389 155.349  14
  -3   2  -6 25229.3 772.766  27
   3  -2   6 24153.8 955.308  26
   3  -2   6 27104.6 911.400  21
  -3   2  -7 6689.87 424.403  27
   3  -2   7 7211.07 506.925  21
   3  -2   8 3723.34 319.052  46
  -3   2  -8 3082.88 302.851  27
   3  -2   8 3466.30 374.387  21
  -3   2  -9 5613.57 402.118  27
   3  -2   9 5758.12 423.851  72
  -3   2  -9 6039.42 403.832  35
   3  -2   9 6170.53 418.871  46
   3  -2  10 11818.3 590.761  72
  -3   2 -10 11624.7 544.765  63
   3  -2  10 12484.6 582.574  46
   3  -2  11 2804.28 279.220  72
  -3   2 -11 2864.65 249.331  63
  -3   2 -12 4208.08 264.388  77
   3  -2  12 4294.77 286.521  72
   3  -1 -11 3982.03 248.504  45
   3  -1 -11 3854.74 237.980  75
  -3   1  11 3905.94 269.228  66
   3  -1 -10 103.780 65.6285  45
   3  -1 -10 390.135 113.736  75
  -3   1  10 245.922 100.467  66
  -3   1  10 123.449 70.1383  48
   3  -1  -9 616.664 134.453  45
   3  -1  -9 781.602 151.286  75
  -3   1   9 675.022 150.973  66
   3  -1  -9 448.879 127.166  61
  -3   1   9 727.994 155.460  48
   3  -1  -8 557.025 123.520  45
   3  -1  -8 505.470 122.715  75
  -3   1   8 490.876 129.540  66
  -3   1   8 377.745 102.492  39
   3  -1  -8 456.232 132.176  61
  -3   1   8 432.082 124.009  48
  -3   1   7 4265.86 329.448  39
   3  -1  -7 4015.68 423.696  18
  -3   1   6 6160.84 383.225  39
   3  -1  -6 5736.94 489.668  18
  -3   1   5 5022.84 423.045  25
   3  -1  -5 4077.35 380.425  18
  -3   1   4 2104.27 181.552  42
   3  -1  -4 1982.74 225.200  23
   3  -1  -4 2270.48 271.649  18
  -3   1   3 1284.91 138.071  42
   3  -1  -3 1146.04 166.907  23
   3  -1  -3 999.866 163.723  18
  -3   1   2 19922.8 485.873  42
   3  -1  -2 19113.0 597.662  23
   3  -1  -2 17189.9 528.138  38
  -3   1   2 17578.5 589.839  19
   3  -1  -2 18424.3 546.532  29
   3  -1  -1 15954.4 515.206  23
   3  -1  -1 16078.3 508.341  38
  -3   1   1 15754.0 451.790  37
  -3   1   1 15639.2 519.743  19
   3  -1  -1 15625.8 468.913  29
   3  -1   0 2196.87 252.429  17
   3  -1   0 2195.45 195.735  38
  -3   1   0 2240.68 170.150  37
  -3   1   0 2134.07 196.002  19
   3  -1   1 6824.53 413.349  17
   3  -1   1 7370.62 351.359  38
  -3   1  -1 6967.31 287.063  37
  -3   1  -1 7188.45 290.117  35
  -3   1  -1 7013.87 349.448  20
   3  -1   2 7842.03 422.127  17
  -3   1  -2 7472.68 306.866  27
  -3   1  -2 7704.49 378.726  25
   3  -1   2 7176.08 356.654  38
  -3   1  -2 7653.87 313.985  35
  -3   1  -2 7669.57 366.833  20
  -3   1  -2 7286.73 381.052  14
  -3   1  -3 11966.5 415.854  27
   3  -1   3 11909.6 456.310  38
  -3   1  -3 12148.4 420.301  35
  -3   1  -3 11822.2 514.357  14
  -3   1  -4 109.498 60.2959  27
   3  -1   4 341.726 113.540  26
   3  -1   4 267.319 87.1801  38
  -3   1  -4 191.575 76.3557  35
   3  -1   4 176.948 83.6081  21
  -3   1  -4 186.211 99.3652  14
  -3   1  -5 17987.7 593.588  27
   3  -1   5 18033.6 726.582  26
  -3   1  -5 17073.9 565.484  35
   3  -1   5 18944.2 689.426  21
  -3   1  -6 2041.27 218.385  27
   3  -1   6 1989.73 258.530  21
   3  -1   7-4.35183 85.0206  21
  -3   1  -7 106.901 96.2974  27
  -3   1  -8 4445.41 352.424  27
  -3   1  -8 4784.35 350.203  35
   3  -1   8 5207.83 454.620  21
   3  -1   9 1600.32 218.476  46
  -3   1  -9 1561.38 215.788  27
   3  -1   9 1729.39 236.942  72
  -3   1  -9 1585.06 211.819  35
   3  -1  10 3722.66 335.373  72
  -3   1 -10 3803.40 324.573  63
   3  -1  10 4205.27 348.272  46
   3  -1  11 2560.82 270.300  72
  -3   1 -11 2407.77 243.546  63
   3  -1  11 2907.09 277.824  46
  -3   1 -12 745.934 127.119  77
  -3   1 -12 458.342 94.4892  43
   3  -1  12 576.456 128.510  72
  -3   1 -12 501.812 100.798  63
   3   0 -11 1230.36 152.870  45
  -3   0  11 1211.31 157.618  66
   3   0 -10 76.0139 81.8638  45
  -3   0  10 98.8883 78.4290  66
   3   0 -10 73.5428 80.8167  61
  -3   0  10-96.9290 107.368  48
   3   0  -9 1521.96 215.059  45
  -3   0   9 1305.41 205.187  66
   3   0  -9 1687.09 215.252  61
  -3   0   9 1734.36 225.204  48
  -3   0   8 13875.7 631.345  66
  -3   0   8 13570.5 590.362  39
   3   0  -8 14221.7 607.317  61
  -3   0   8 14025.7 634.080  48
  -3   0   7 1580.21 208.336  39
   3   0  -7 1548.78 276.875  18
  -3   0   6 13021.4 551.765  39
   3   0  -6 13532.7 561.718  30
   3   0  -6 13146.5 739.542  18
  -3   0   5 1776.17 247.208  25
   3   0  -5 1554.12 180.835  30
   3   0  -5 1618.16 212.178  29
  -3   0   4-40.3203 106.589  25
   3   0  -4 12.7450 66.1941  29
  -3   0   3 65417.1 1330.51  25
   3   0  -3 63698.4 1230.63  16
   3   0  -3 67514.4 944.970  30
   3   0  -3 64158.7 1085.06  29
   3   0  -2 73.0535 54.2546  23
  -3   0   2 61.8569 91.0696  25
   3   0  -2 1.22713 50.5748  38
   3   0  -2 90.4821 53.5116  16
   3   0  -2 49.7928 52.7908  29
  -3   0   1 2623.18 252.564  25
   3   0  -1 2593.57 196.454  38
   3   0  -1 2479.63 182.390  23
  -3   0   1 2938.48 205.617  19
   3   0  -1 2491.55 187.930  29
  -3   0   1 2467.62 161.431  28
  -3   0   0 30541.6 821.927  25
   3   0   0 30997.4 656.358  38
  -3   0   0 29901.7 562.259  37
  -3   0   0 31111.9 611.480  19
   3   0   0 31191.3 587.632  29
  -3   0   0 30197.2 649.884  83
  -3   0   0 30412.3 563.431  28
  -3   0  -1 34718.6 825.655  25
   3   0   1 36671.3 732.190  38
  -3   0  -1 35562.7 592.766  37
  -3   0  -1 36083.1 712.246  20
  -3   0  -1 36152.8 670.795  14
  -3   0  -1 36567.0 639.975  28
   3   0   2 36528.1 840.998  17
  -3   0  -2 36119.9 788.957  25
   3   0   2 36118.2 749.752  38
  -3   0  -2 35882.0 589.053  37
  -3   0  -2 36236.6 665.111  35
  -3   0  -2 36220.3 710.266  20
  -3   0  -2 34850.4 731.989  14
  -3   0  -3 19252.2 518.925  27
   3   0   3 19239.0 575.619  26
   3   0   3 20292.2 572.397  38
  -3   0  -3 19711.0 513.033  35
  -3   0  -3 20026.0 540.218  20
  -3   0  -3 20098.9 610.894  14
  -3   0  -4 22641.7 599.707  27
   3   0   4 21909.5 674.091  26
   3   0   4 22890.3 628.423  38
  -3   0  -4 21663.7 574.592  35
  -3   0  -5 2384.47 215.947  27
   3   0   5 2832.53 229.797  38
  -3   0  -5 2448.82 210.433  35
  -3   0  -6 690.849 134.564  27
  -3   0  -6 791.521 129.031  35
  -3   0  -6 998.931 150.571  33
   3   0   6 795.909 161.928  21
  -3   0  -7 22888.3 741.532  27
  -3   0  -7 22552.7 696.345  35
  -3   0  -7 22833.7 742.455  33
   3   0   7 24626.9 913.313  21
  -3   0  -8 6521.34 414.840  27
  -3   0  -8 6670.76 398.254  35
  -3   0  -8 7171.07 449.977  33
   3   0   8 7375.66 533.884  21
  -3   0  -9 8764.33 471.053  70
  -3   0  -9 9129.61 497.215  27
   3   0   9 9657.43 522.847  72
  -3   0  -9 8691.01 495.426  63
  -3   0  -9 9194.80 475.117  35
   3   0   9 9147.76 499.472  57
  -3   0  -9 9349.54 530.072  33
   3   0   9 9796.47 628.593  21
   3   0   9 10841.1 551.172  46
   3   0  10 8606.72 497.129  46
   3   0  10 8996.94 506.935  72
  -3   0 -10 9184.22 508.494  63
   3   0  10 9026.56 499.163  57
  -3   0 -10 7908.47 490.587  33
   3   0  11 7631.31 446.697  72
  -3   0 -11 7790.31 443.536  63
   3   0  11 7775.34 442.699  57
   3   0  11 7885.43 452.348  46
  -3   0 -12 3892.41 275.770  77
   3   0  12 4348.21 299.437  72
  -3   0 -12 4203.64 292.318  63
   3   0  12 4335.40 295.286  57
  -3   0 -13 1922.26 150.262  77
  -3   0 -13 2085.01 166.757  43
   3   1 -11 12901.6 471.052  45
  -3  -1  11 13148.3 486.492  66
   3   1 -11 11561.2 437.565  61
   3   1 -10 10485.8 498.088  45
  -3  -1  10 11540.6 534.170  66
   3   1 -10 10846.0 492.697  61
  -3  -1   9 879.266 178.512  66
   3   1  -9 938.279 168.485  61
  -3  -1   9 1005.97 175.547  48
  -3  -1   8 797.356 165.119  66
  -3  -1   8 886.433 157.422  39
   3   1  -8 804.870 156.548  61
  -3  -1   8 473.831 125.123  48
  -3  -1   7 14776.8 615.547  39
   3   1  -7 13044.2 610.146  30
  -3  -1   6 1034.85 169.356  39
   3   1  -6 1017.87 166.467  30
   3   1  -6 875.823 161.726  29
  -3  -1   5 2330.73 225.120  39
   3   1  -5 1847.83 270.560  16
  -3  -1   5 2763.47 297.924  25
   3   1  -5 2083.05 222.821  30
   3   1  -5 2155.61 237.044  29
  -3  -1   4 11679.9 577.840  25
   3   1  -4 11376.7 591.824  16
   3   1  -4 11565.9 467.496  30
   3   1  -4 11502.9 499.154  29
  -3  -1   3 1796.98 226.898  25
   3   1  -3 1962.40 231.145  16
   3   1  -3 1985.74 200.568  29
  -3  -1   2 30289.8 629.017  28
  -3  -1   2 30385.1 859.123  25
   3   1  -2 30973.4 799.939  16
   3   1  -2 30627.7 699.037  29
  -3  -1   1 15037.8 433.353  28
  -3  -1   1 13873.1 561.229  25
   3   1  -1 16675.7 463.698  38
   3   1  -1 15194.2 501.475  16
  -3  -1   1 15676.7 558.026  83
   3   1  -1 14873.4 454.181  29
   3   1   0 4820.67 261.039  38
   3   1   0 4375.95 232.559  29
  -3  -1   0 4497.28 290.150  83
  -3  -1   0 4461.52 312.065  25
  -3  -1   0 4299.77 232.487  28
   3   1   1 5449.38 282.322  38
  -3  -1  -1 5195.19 325.086  25
   3   1   1 5363.70 235.444  29
  -3  -1  -1 4959.92 304.560  83
  -3  -1  -1 5324.95 257.220  28
  -3  -1  -2 5.29662 54.6763  28
   3   1   2 25.5095 54.4901  41
  -3  -1  -2 91.4515 69.6059  83
  -3  -1  -2-21.1264 67.9530  25
   3   1   3 23789.6 580.772  41
  -3  -1  -3 25203.2 573.872  35
  -3  -1  -3 24947.3 713.930  83
  -3  -1  -4 11877.7 416.889  35
  -3  -1  -4 12357.6 425.018  33
   3   1   4 11704.0 435.518  41
  -3  -1  -4 12176.2 534.402  83
   3   1   5 6134.49 333.004  41
  -3  -1  -5 6979.84 359.240  27
   3   1   5 7314.70 370.309  38
  -3  -1  -5 6370.16 323.131  35
  -3  -1  -5 7185.93 362.175  33
  -3  -1  -6 4488.90 307.266  27
   3   1   6 4444.74 294.773  41
  -3  -1  -6 4607.76 292.999  35
  -3  -1  -6 3871.49 292.090  33
  -3  -1  -7 12340.2 531.104  27
  -3  -1  -7 11260.2 475.155  35
  -3  -1  -7 12211.6 559.713  33
   3   1   7 11857.6 645.838  21
   3   1   7 12054.1 500.647  41
  -3  -1  -8 15086.4 609.857  27
  -3  -1  -8 15124.3 658.533  33
   3   1   8 15050.2 761.388  21
   3   1   9 1578.44 216.544  46
  -3  -1  -9 1229.13 182.931  70
  -3  -1  -9 1649.14 218.288  63
   3   1   9 1957.60 243.768  57
  -3  -1  -9 1738.90 239.154  33
   3   1   9 1319.27 239.724  21
   3   1  10 8423.67 486.209  46
  -3  -1 -10 7872.12 476.306  63
   3   1  10 8429.83 499.760  57
  -3  -1 -10 7893.49 497.093  33
  -3  -1 -10 7337.93 443.878  70
  -3  -1 -11 3025.42 268.188  70
  -3  -1 -11 2938.58 257.141  77
  -3  -1 -11 2800.81 282.024  63
   3   1  11 3110.43 294.304  57
   3   1  11 3009.00 278.816  46
  -3  -1 -12 3594.07 253.222  77
  -3  -1 -12 3813.94 284.782  63
   3   1  12 3946.85 294.966  57
   3   1  12 4022.33 284.187  46
  -3  -1 -13 239.244 76.9065  43
   3   1  13 380.245 85.4276  57
   3   2 -11-28.9133 71.3804  45
  -3  -2  11-73.4683 74.4413  66
   3   2 -11 2.13348 52.0312  61
   3   2 -10 828.544 141.251  45
  -3  -2  10 914.896 167.669  66
   3   2 -10 891.867 148.886  61
   3   2  -9 8199.51 454.259  61
  -3  -2   9 7766.29 466.533  66
  -3  -2   9 8467.86 448.598  48
  -3  -2   8 1516.93 224.780  66
   3   2  -8 1283.16 185.216  61
  -3  -2   8 1703.09 224.402  48
  -3  -2   7 5975.77 409.346  66
  -3  -2   7 6100.25 397.579  39
   3   2  -7 6222.01 397.911  61
  -3  -2   7 6291.27 416.490  56
   3   2  -7 5759.32 412.583  30
  -3  -2   7 5724.44 397.198  48
   3   2  -7 6180.07 419.567  29
  -3  -2   6 834.355 153.433  39
   3   2  -6 1116.38 221.783  16
   3   2  -6 1117.79 183.940  30
   3   2  -6 1283.25 198.469  29
  -3  -2   5 1317.13 172.681  39
   3   2  -5 1251.05 239.155  16
   3   2  -5 1207.43 179.428  30
   3   2  -5 1240.08 183.261  29
  -3  -2   4 6751.77 441.286  25
  -3  -2   4 6882.58 358.195  39
   3   2  -4 6237.86 464.343  16
   3   2  -4 6823.24 391.732  29
  -3  -2   3 4634.00 363.254  25
  -3  -2   3 4933.65 283.797  39
   3   2  -3 4266.35 359.285  16
  -3  -2   3 4949.67 312.155  32
   3   2  -3 4833.54 313.877  29
  -3  -2   2 21073.2 735.494  25
   3   2  -2 20926.4 711.526  16
  -3  -2   2 22849.9 616.891  32
   3   2  -2 20906.2 607.115  29
  -3  -2   1 34076.2 903.204  83
  -3  -2   1 32738.7 705.937  28
  -3  -2   1 34701.3 916.025  25
   3   2  -1 34461.1 676.495  38
   3   2  -1 33456.5 824.377  16
  -3  -2   1 34503.0 696.174  32
   3   2  -1 34570.9 729.849  29
  -3  -2   0 14953.4 585.149  83
  -3  -2   0 14555.3 577.581  25
   3   2   0 15022.3 468.662  34
  -3  -2   0 14981.7 427.897  32
  -3  -2   0 14683.9 459.382  28
  -3  -2  -1 2563.63 244.028  25
   3   2   1 2298.73 175.970  41
   3   2   1 2527.02 188.357  34
  -3  -2  -1 2107.94 229.796  83
  -3  -2  -1 2577.61 196.771  28
  -3  -2  -2 414.545 94.5372  28
  -3  -2  -2 326.847 97.3579  25
   3   2   2 337.933 89.1668  41
   3   2   2 404.524 82.4017  34
  -3  -2  -2 336.824 111.824  83
   3   2   3 63519.9 990.586  41
  -3  -2  -3 62940.5 967.254  33
  -3  -2  -3 63786.9 1281.18  83
  -3  -2  -3 61779.9 966.443  28
  -3  -2  -4 68.4103 60.5258  28
   3   2   4 74.8000 64.3549  41
  -3  -2  -4 229.800 82.8694  33
  -3  -2  -4 126.956 104.714  83
  -3  -2  -5 2524.17 296.850  83
  -3  -2  -5 2845.95 244.766  33
   3   2   5 2655.95 230.321  41
  -3  -2  -5 2765.79 230.961  28
   3   2   6 2298.13 227.761  41
  -3  -2  -6 2213.45 236.805  33
  -3  -2  -6 2428.69 233.409  28
  -3  -2  -6 2293.95 302.502  83
  -3  -2  -7 366.272 141.498  83
   3   2   7 83.6695 71.0922  41
  -3  -2  -7 298.287 105.592  33
   3   2   8 4096.43 319.582  41
  -3  -2  -8 4080.66 356.695  33
   3   2   8 4400.22 424.889  21
  -3  -2  -8 4217.62 320.850  28
  -3  -2  -8 4302.01 449.738  83
  -3  -2  -9 163.129 103.058  70
  -3  -2  -9 110.034 77.4000  63
   3   2   9-221.575 111.289  57
  -3  -2  -9 24.6885 83.6823  33
   3   2   9 91.2241 137.818  21
   3   2   9-77.6250 110.002  46
   3   2  10 6218.13 411.536  46
  -3  -2 -10 6468.85 421.262  70
  -3  -2 -10 6258.50 424.033  63
   3   2  10 6173.13 430.758  57
  -3  -2 -10 6300.11 444.118  33
   3   2  11 94.7990 85.0039  46
  -3  -2 -11 61.3015 69.4042  70
  -3  -2 -11-42.9269 86.3338  63
   3   2  11 84.1592 80.1409  57
  -3  -2 -12 314.558 96.9806  70
  -3  -2 -12 161.715 100.113  63
   3   2  12 300.288 94.6796  57
   3   2  13 560.110 101.655  57
  -3  -2 -13 346.315 74.9037  43
   3   3 -11 7305.60 291.930  45
  -3  -3  11 7317.42 306.563  66
   3   3 -11 6548.22 269.391  61
   3   3 -10 5103.39 315.459  45
  -3  -3  10 5073.10 326.062  66
   3   3 -10 4561.82 287.397  61
   3   3  -9 659.515 138.510  45
  -3  -3   9 583.586 143.476  66
   3   3  -9 733.854 138.419  61
  -3  -3   8 5347.51 397.794  66
   3   3  -8 5871.08 385.054  61
  -3  -3   7 9405.69 525.995  66
   3   3  -7 9892.74 492.087  61
  -3  -3   7 9678.04 529.518  56
   3   3  -7 9551.55 508.584  31
   3   3  -7 8296.38 496.867  30
  -3  -3   7 9853.62 520.487  48
  -3  -3   6 7346.29 422.557  39
   3   3  -6 7854.48 593.374  16
   3   3  -6 7505.36 445.436  31
   3   3  -6 6909.91 454.228  30
   3   3  -6 7233.16 449.646  29
  -3  -3   5 9088.80 445.823  39
  -3  -3   5 9890.25 585.071  21
   3   3  -5 9177.75 622.647  16
   3   3  -5 9594.75 506.880  29
   3   3  -4-5.36689 73.8367  16
  -3  -3   4-32.8674 96.1176  21
  -3  -3   4 30.3942 58.1022  39
   3   3  -4 31.7271 62.8897  29
  -3  -3   3 6278.26 441.553  25
  -3  -3   3 6877.06 333.237  39
   3   3  -3 6159.99 457.410  16
  -3  -3   3 6664.64 393.649  32
   3   3  -3 6251.48 377.385  29
  -3  -3   2 2430.20 279.150  25
   3   3  -2 2583.57 286.695  16
   3   3  -2 2773.64 245.732  34
  -3  -3   2 2794.18 247.600  32
   3   3  -2 2537.64 232.976  29
  -3  -3   1 28566.0 717.665  28
  -3  -3   1 29255.4 920.708  83
  -3  -3   1 29235.2 895.216  25
   3   3  -1 29386.2 744.706  34
  -3  -3   1 31702.2 757.210  32
  -3  -3   0 482.676 104.291  28
  -3  -3   0 843.260 171.613  25
   3   3   0 599.853 114.764  34
  -3  -3   0 619.609 111.745  32
  -3  -3   0 566.850 148.844  83
   3   3   1 4656.80 256.108  41
   3   3   1 4510.60 275.681  34
  -3  -3  -1 4364.44 357.492  83
  -3  -3  -1 4708.27 273.165  32
  -3  -3  -1 4539.90 278.270  28
   3   3   2 52617.3 902.254  41
   3   3   2 53567.4 913.953  34
  -3  -3  -2 55217.5 927.931  32
  -3  -3  -2 52731.8 1242.08  83
  -3  -3  -2 53668.6 935.786  28
   3   3   3 3028.14 234.627  41
   3   3   3 2912.88 210.378  34
  -3  -3  -3 2476.97 227.085  33
  -3  -3  -3 2627.86 297.922  83
  -3  -3  -3 2759.40 221.059  28
   3   3   4 18893.1 603.732  41
  -3  -3  -4 18673.7 620.724  33
  -3  -3  -4 19433.8 816.094  83
  -3  -3  -4 20022.5 594.807  28
   3   3   5 4801.75 327.852  41
  -3  -3  -5 5105.55 346.993  33
  -3  -3  -5 4507.63 424.365  83
  -3  -3  -5 4946.91 309.448  28
  -3  -3  -6 194.476 127.257  83
  -3  -3  -6-55.9665 76.8324  28
   3   3   6 79.4931 71.7080  41
  -3  -3  -6-1.63289 68.2291  33
  -3  -3  -7 27869.1 1144.04  83
   3   3   7 29765.3 874.314  41
  -3  -3  -7 30108.4 934.348  33
  -3  -3  -8 997.168 229.064  83
  -3  -3  -8 867.653 154.286  70
   3   3   8 855.344 161.350  41
  -3  -3  -8 990.910 176.484  33
   3   3   9 59286.2 1235.69  41
  -3  -3  -9 57628.0 1262.92  63
   3   3   9 56806.9 1324.51  57
  -3  -3  -9 58195.1 1371.64  33
   3   3   9 58204.5 1227.64  46
  -3  -3  -9 59931.6 1269.48  70
   3   3  10 918.080 168.519  46
  -3  -3 -10 1084.58 189.645  70
  -3  -3 -10 1057.99 181.819  63
   3   3  10 904.330 186.314  57
  -3  -3 -11 79.7842 73.1742  70
  -3  -3 -11-24.9007 103.744  63
   3   3  11-75.6228 128.095  57
  -3  -3 -12 3653.68 248.452  43
  -3  -3 -12 3517.96 257.770  70
   3   3  12 3507.54 276.147  57
   3   3  13 1765.90 152.193  57
   3   4 -10 101.557 49.0985  45
  -3  -4  10 79.7203 58.5689  66
   3   4 -10 46.3539 44.4124  61
   3   4  -9 8430.98 402.382  45
  -3  -4   9 7708.53 422.516  66
   3   4  -9 8987.58 405.522  61
   3   4  -8 911.888 154.026  45
  -3  -4   8 736.761 164.908  66
   3   4  -8 588.198 108.808  61
  -3  -4   7 1007.97 187.434  66
  -3  -4   7 829.968 169.423  56
   3   4  -7 982.153 174.046  31
   3   4  -7 892.845 173.353  30
  -3  -4   6 17721.0 712.037  66
  -3  -4   6 17684.8 828.575  21
   3   4  -6 16488.3 865.610  16
  -3  -4   6 18051.6 742.388  56
   3   4  -6 18796.2 736.858  31
   3   4  -6 18595.2 748.583  30
   3   4  -6 17971.7 709.898  29
  -3  -4   5 3280.65 364.163  21
   3   4  -5 3753.93 409.608  16
   3   4  -5 3712.22 322.689  29
   3   4  -4 998.745 215.184  16
  -3  -4   4 923.598 175.193  32
   3   4  -4 960.444 170.413  29
   3   4  -3 2282.13 300.142  16
  -3  -4   3 2274.91 251.939  32
   3   4  -3 2300.07 248.396  29
  -3  -4   2 10524.7 613.120  83
   3   4  -2 9937.27 487.322  34
  -3  -4   2 10732.8 513.761  32
   3   4  -2 10430.5 493.448  29
   3   4  -1 17417.6 626.498  34
  -3  -4   1 18189.5 644.659  32
  -3  -4   1 17525.0 773.366  83
  -3  -4   0 124.358 82.1698  28
   3   4   0 85.3507 72.5785  34
  -3  -4   0 116.258 78.9982  32
   3   4   1 2492.57 220.241  36
   3   4   1 2294.60 224.921  34
  -3  -4  -1 2610.33 240.808  32
  -3  -4  -1 2552.84 232.313  28
  -3  -4  -2 18016.8 586.016  28
   3   4   2 19027.3 576.248  41
   3   4   2 17864.6 728.897  12
   3   4   2 17193.3 586.459  36
   3   4   2 18811.3 610.899  34
  -3  -4  -2 19126.6 633.913  32
   3   4   3 6590.59 362.141  41
   3   4   3 6258.43 364.876  36
   3   4   3 7141.89 373.210  34
  -3  -4  -3 6353.69 375.193  32
  -3  -4  -3 6351.10 350.442  28
   3   4   4 30867.8 815.542  41
   3   4   4 30187.0 825.697  36
  -3  -4  -4 32175.6 859.691  32
  -3  -4  -4 31138.4 1112.22  83
  -3  -4  -4 32486.2 788.113  28
  -3  -4  -5 2319.08 335.920  83
   3   4   5 2811.01 269.478  41
  -3  -4  -5 2455.65 268.828  33
  -3  -4  -6 11003.1 724.677  83
   3   4   6 11022.0 537.062  41
  -3  -4  -6 10713.4 564.423  33
  -3  -4  -7 6156.39 564.386  83
   3   4   7 5755.12 406.654  41
  -3  -4  -7 5562.84 428.523  33
  -3  -4  -8 34658.4 1348.51  83
   3   4   8 34001.7 983.278  41
  -3  -4  -8 35383.3 962.641  70
  -3  -4  -8 36569.1 977.584  63
   3   4   8 33190.8 1009.25  57
  -3  -4  -8 31826.9 1024.60  33
   3   4   8 36953.7 1144.08  47
  -3  -4  -9 48877.7 1146.19  70
   3   4   9 47997.5 1134.96  41
  -3  -4  -9 48031.5 1146.09  63
   3   4   9 45801.1 1193.91  57
  -3  -4  -9 47752.2 1236.29  33
  -3  -4 -10 1410.48 203.456  70
  -3  -4 -10 1162.05 192.995  63
   3   4  10 880.260 170.519  57
  -3  -4 -10 1427.05 198.052  51
   3   4  11 2038.17 222.010  76
  -3  -4 -11 1830.13 211.506  70
   3   4  11 1655.59 215.275  57
  -3  -4 -12 7697.44 356.917  70
   3   4  12 7302.93 367.392  57
  -3  -5   9 19899.2 599.219  66
  -3  -5   8 2255.63 238.209  66
  -3  -5   7 6583.16 431.764  66
  -3  -5   7 8092.76 472.852  56
  -3  -5   6 24.9126 111.435  66
   3   5  -6 57.9342 67.4087  31
   3   5  -6-89.0181 121.747  30
  -3  -5   5 3200.47 306.643  66
  -3  -5   5 3516.20 337.259  56
   3   5  -5 3570.03 319.939  29
  -3  -5   4 18136.3 705.590  66
   3   5  -4 18519.0 912.526  16
  -3  -5   4 18732.0 752.940  56
  -3  -5   4 18141.9 766.998  32
   3   5  -4 18804.9 732.068  29
   3   5  -3 127.166 71.5866  34
   3   5  -3 242.977 131.929  16
  -3  -5   3 320.242 116.209  32
   3   5  -3 500.475 136.393  29
   3   5  -2 42327.5 1063.36  34
  -3  -5   2 42716.0 1110.89  32
  -3  -5   1 3665.40 380.678  83
   3   5  -1 4024.96 332.365  34
  -3  -5   1 4111.96 338.498  32
   3   5   0 21.2042 82.1295  34
  -3  -5   0 124.687 92.0703  83
  -3  -5   0-2.50065 71.9427  32
  -3  -5  -1 16209.9 806.777  83
   3   5   1 16023.1 590.812  36
   3   5   1 16388.4 641.394  34
  -3  -5  -1 16102.0 648.755  32
  -3  -5  -2 15502.2 802.729  83
   3   5   2 15216.8 755.420  12
   3   5   2 14606.1 580.399  36
   3   5   2 14603.3 600.100  34
  -3  -5  -2 15661.9 643.771  32
  -3  -5  -2 15419.4 575.058  28
   3   5   3 2606.02 317.763  12
  -3  -5  -3 1827.32 299.923  83
   3   5   3 2318.91 233.477  41
   3   5   3 1632.55 209.753  36
  -3  -5  -3 1754.03 227.783  32
  -3  -5  -3 2297.62 223.102  28
   3   5   4 332.726 111.954  41
   3   5   4 408.963 128.941  36
  -3  -5  -4 466.437 130.567  32
  -3  -5  -4 297.218 161.754  83
  -3  -5  -5 567.610 186.353  83
   3   5   5 833.714 163.399  41
   3   5   5 885.178 166.232  36
  -3  -5  -5 760.840 166.467  32
  -3  -5  -6 1478.77 294.398  83
   3   5   6 1171.36 193.118  41
  -3  -5  -6 1202.72 205.749  32
  -3  -5  -7-7.36374 139.511  83
  -3  -5  -7 48.4594 69.7806  70
   3   5   7 20.0410 74.4173  41
   3   5   7-265.332 124.011  57
  -3  -5  -7 2.71848 101.642  51
  -3  -5  -7 54.3205 71.9780  50
   3   5   7 79.6718 95.1584  47
  -3  -5  -8 336.455 109.923  70
   3   5   8 147.331 77.6885  41
   3   5   8 68.1376 88.7747  57
  -3  -5  -8 47.2943 93.6728  33
  -3  -5  -8 241.995 96.2787  51
  -3  -5  -9 2392.84 256.218  70
   3   5   9 2266.46 269.361  57
  -3  -5  -9 2602.38 272.468  51
  -3  -5 -10 1532.00 195.663  70
   3   5  10 1292.36 204.185  57
  -3  -5 -10 1476.57 199.117  51
   3   5  11 1577.18 191.521  76
  -3  -5 -11 1486.81 175.996  70
   3   5  11 1469.50 189.253  57
  -3  -5 -12 412.765 86.9366  70
   3   5  12 581.944 103.023  57
  -3  -6   7 5726.43 367.030  56
  -3  -6   6 289.688 104.105  56
  -3  -6   5 2740.43 298.704  56
  -3  -6   4-32.7795 103.816  56
  -3  -6   4 35.3226 102.895  32
   3   6  -4-252.738 102.383  29
  -3  -6   3 5234.62 407.504  73
   3   6  -3 4076.88 437.966  16
   3   6  -3 5007.70 390.141  34
  -3  -6   3 4941.49 399.609  56
  -3  -6   3 4902.29 407.136  32
   3   6  -3 4464.80 360.952  29
   3   6  -2 1488.85 268.125  16
   3   6  -2 1673.82 231.862  34
  -3  -6   2 1505.03 224.927  56
  -3  -6   2 2050.86 268.905  32
   3   6  -1 60.0573 77.8443  34
  -3  -6   1 141.617 101.061  32
  -3  -6   1 21.3915 94.2564  83
   3   6   0 5640.75 409.628  34
  -3  -6   0 6351.54 451.752  32
  -3  -6   0 6199.18 515.950  83
   3   6   1 5823.36 523.961  12
   3   6   1 6378.34 399.821  36
   3   6   1 5664.72 410.241  34
  -3  -6  -1 5340.91 412.069  32
  -3  -6  -1 5914.62 515.935  83
   3   6   2 29764.8 1152.08  12
   3   6   2 30278.8 889.746  36
   3   6   2 29215.8 912.920  34
  -3  -6  -2 32151.3 1002.02  32
  -3  -6  -2 30819.8 1186.96  83
  -3  -6  -3 2572.78 353.396  83
   3   6   3 2935.49 368.595  12
   3   6   3 2498.49 268.463  36
  -3  -6  -3 2722.11 298.465  32
  -3  -6  -4 4974.63 494.407  83
   3   6   4 5519.28 382.093  41
   3   6   4 5055.94 388.293  36
  -3  -6  -4 5517.91 427.661  32
   3   6   5 2380.97 266.615  41
   3   6   5 2083.98 253.655  36
  -3  -6  -5 2296.43 280.495  32
  -3  -6  -5 2644.80 283.437  53
  -3  -6  -5 2908.44 290.153  51
  -3  -6  -5 2107.30 246.134  50
  -3  -6  -5 2523.22 373.343  83
   3   6   5 2626.19 297.433  47
   3   6   6 1012.98 169.561  41
  -3  -6  -6 553.244 141.296  32
  -3  -6  -6 891.699 162.155  51
  -3  -6  -6 1143.94 184.773  50
   3   6   6 786.825 179.328  47
   3   6   7 18513.0 726.445  41
   3   6   7 16355.8 727.012  57
  -3  -6  -7 17328.7 712.204  51
  -3  -6  -7 17826.1 693.849  50
   3   6   7 17452.2 777.507  47
  -3  -6  -8 417.808 103.821  70
   3   6   8 473.525 122.283  57
  -3  -6  -8 354.545 134.144  51
  -3  -6  -8 478.905 128.661  50
  -3  -6  -9 1775.16 205.213  70
   3   6   9 1750.08 229.326  57
  -3  -6  -9 1787.02 217.457  51
  -3  -6 -10 1952.84 196.341  70
   3   6  10 1942.20 225.381  57
  -3  -6 -10 1883.01 199.454  51
   3   6  11 2262.62 199.208  76
  -3  -6 -11 2195.43 179.796  70
  -3  -6 -11 2315.97 176.826  62
   3   6  11 2161.08 194.056  57
  -3  -7   7 18101.4 535.661  56
  -3  -7   6 140.068 98.5288  56
  -3  -7   5 3773.97 329.228  56
  -3  -7   4 3498.74 313.963  73
  -3  -7   4 3268.97 318.966  56
  -3  -7   3 10606.6 584.627  73
  -3  -7   3 11899.8 611.901  56
  -3  -7   2 6665.38 484.389  73
   3   7  -2 6557.54 444.170  34
  -3  -7   2 6413.77 454.709  56
  -3  -7   2 7094.30 479.908  32
   3   7  -2 6064.86 424.270  29
  -3  -7   1 8756.47 549.911  73
   3   7  -1 8309.60 504.565  34
  -3  -7   1 8784.79 525.041  56
  -3  -7   1 8534.97 533.459  32
  -3  -7   0 5042.56 426.764  73
   3   7   0 4952.67 393.877  34
  -3  -7   0 4857.92 383.175  56
  -3  -7   0 5251.90 419.463  32
  -3  -7  -1 3409.01 337.404  73
   3   7   1 3524.46 334.130  34
  -3  -7  -1 3780.45 362.552  32
  -3  -7  -1 3625.35 396.017  83
  -3  -7  -2 54680.6 1560.76  83
  -3  -7  -2 55156.1 1317.56  73
   3   7   2 55299.5 1229.01  36
   3   7   2 56314.2 1309.57  34
  -3  -7  -2 56050.3 1367.39  32
   3   7   3 2057.34 249.725  36
   3   7   3 2516.27 280.532  34
  -3  -7  -3 1666.69 221.460  73
  -3  -7  -3 1893.42 261.412  32
   3   7   4 12990.4 618.686  36
   3   7   4 13460.5 618.528  34
  -3  -7  -4 14016.3 686.383  32
  -3  -7  -4 13161.5 591.741  51
  -3  -7  -4 13471.8 623.520  50
   3   7   5-62.5697 105.467  41
  -3  -7  -5 104.706 116.867  32
  -3  -7  -5-75.6567 116.699  51
  -3  -7  -5 87.5539 80.4987  50
  -3  -7  -6 538.190 147.408  51
  -3  -7  -6 852.605 170.874  50
   3   7   7 30679.0 947.158  57
  -3  -7  -7 31472.6 918.407  51
  -3  -7  -7 33161.9 927.369  50
   3   7   8 1163.14 186.521  57
  -3  -7  -8 981.801 171.149  51
  -3  -7  -8 1103.21 164.005  50
  -3  -7  -9 5118.44 283.596  70
   3   7   9 4953.41 317.405  68
   3   7   9 5770.06 356.631  57
  -3  -7  -9 5320.16 305.583  50
   3   7  10 247.971 76.2988  76
   3   7  10 274.740 75.7680  57
  -3  -8   5 40.8127 74.2462  56
  -3  -8   4 846.177 142.685  73
  -3  -8   4 477.701 132.382  56
  -3  -8   3 196.772 85.2021  73
  -3  -8   3 261.765 110.296  56
  -3  -8   2 2517.07 277.089  73
  -3  -8   2 2612.56 279.708  56
  -3  -8   1 3541.46 342.862  73
  -3  -8   1 3728.29 336.211  56
  -3  -8   0 553.634 154.398  73
  -3  -8  -1 9924.66 563.261  73
  -3  -8  -1 8914.12 470.010  50
  -3  -8  -2 14326.1 664.176  73
  -3  -8  -2 15482.9 636.515  50
  -3  -8  -3 6269.31 425.186  73
  -3  -8  -3 5838.38 397.353  50
  -3  -8  -4 785.666 157.139  50
  -3  -8  -5 548.682 136.872  50
   3   8   6 1673.09 221.163  57
  -3  -8  -6 1581.40 208.667  50
   3   8   7 685.489 141.490  57
  -3  -8  -7 663.763 131.689  50
   3   8   8 1666.93 176.435  57
  -3  -8  -8 1796.35 184.458  50
   3   8   9 791.704 114.668  76
   3   8   9 722.108 103.320  57
  -3  -9   2 2211.85 222.778  73
  -3  -9   1 3717.53 302.016  73
  -3  -9   0 8980.77 479.202  73
  -3  -9  -1 5853.36 385.651  73
  -3  -9  -2 4544.01 327.769  73
  -3  -9  -2 4922.81 306.691  50
  -3  -9  -3 576.098 118.320  73
  -3  -9  -3 861.106 140.324  50
  -3  -9  -4 838.463 136.599  50
   3   9   5 6384.63 354.798  57
  -3  -9  -5 6947.64 363.579  50
   3   9   6 938.416 132.842  57
  -3  -9  -6 883.129 134.981  50
  -3  -9  -7 2514.91 185.482  50
  -3 -10  -1 2352.19 187.906  44
  -3 -10  -2 10464.7 392.738  44
  -3 -10  -3 1053.44 127.241  44
   4  -8  -3 3.21399 49.5040  65
   4  -8  -3 85.3687 53.1540  58
   4  -8  -2 6006.60 325.736  65
   4  -8  -1 5674.36 330.671  65
   4  -8   0 1108.18 156.347  65
   4  -8   1 1174.22 167.639  65
   4  -8   2 556.089 120.116  65
  -4   7   6 953.878 127.244  64
  -4   7   6 1356.14 130.024  48
   4  -7  -5 229.372 74.8956  65
   4  -7  -4 12472.3 502.620  65
   4  -7  -3 541.569 122.964  65
   4  -7  -2 7795.25 452.742  65
   4  -7  -1 32.2375 77.8389  65
   4  -7  -1-89.0646 87.2342  58
   4  -7   0 239.587 111.917  65
   4  -7   0 45.7845 65.6381  58
   4  -7   1 5617.22 399.530  65
   4  -7   2 96.9254 97.7655  65
   4  -7   2 179.366 95.2139  55
   4  -7   3 5337.90 386.501  65
   4  -7   3 5727.34 341.640  55
   4  -7   4 3554.91 302.823  65
   4  -7   4 3465.29 265.043  55
   4  -7   5 365.264 96.6201  55
   4  -7   6 622.476 100.229  55
   4  -6  -8 217.254 59.5339  75
  -4   6   7 3946.80 249.407  64
   4  -6  -7 4409.27 267.095  75
  -4   6   7 4454.87 276.836  48
   4  -6  -6 24.0497 62.6547  75
  -4   6   6-21.5254 78.5655  48
   4  -6  -5 6813.48 395.253  75
  -4   6   5 6396.89 382.483  48
   4  -6  -4 1789.60 215.271  75
   4  -6  -4 2096.20 238.619  65
   4  -6  -3 1400.90 199.704  75
   4  -6  -3 1825.42 234.229  65
   4  -6  -3 1650.54 190.076  60
   4  -6  -2 347.100 118.324  65
   4  -6  -2 687.829 128.326  60
   4  -6  -1 3969.65 353.737  65
   4  -6   0 17342.0 737.241  65
   4  -6   0 17479.5 775.538  58
   4  -6   1 7582.35 497.161  65
   4  -6   1 7434.21 495.064  58
   4  -6   1 8336.80 448.950  55
   4  -6   2 5337.42 419.896  65
   4  -6   2 5120.48 357.027  55
   4  -6   3 1132.69 204.083  65
   4  -6   3 1386.73 195.379  55
   4  -6   4 2720.15 307.433  65
   4  -6   4 2635.96 262.788  55
   4  -6   5 8532.62 452.733  55
   4  -6   6 3342.55 275.214  55
   4  -6   7 487.070 112.019  55
   4  -6   8 27842.1 605.633  55
   4  -5  -9 1122.50 114.361  75
  -4   5   9 1294.05 125.767  67
  -4   5   9 1072.70 119.308  48
   4  -5  -8 7685.84 357.894  75
  -4   5   8 7573.71 374.736  48
   4  -5  -7 83.2976 82.6099  75
  -4   5   7 35.3306 62.8086  64
  -4   5   7-17.3297 94.8511  48
   4  -5  -6 1257.29 186.536  75
   4  -5  -6 1042.75 149.188  60
  -4   5   6 1196.65 190.343  48
   4  -5  -5 359.919 107.108  75
   4  -5  -5 489.391 122.354  60
  -4   5   5 324.084 112.449  48
   4  -5  -4 1769.20 227.108  75
   4  -5  -4 1303.25 180.941  60
  -4   5   4 1386.24 206.182  48
   4  -5  -3 53216.5 1205.08  75
  -4   5   3 55241.6 1204.97  42
   4  -5  -3 56514.5 1157.07  60
   4  -5  -2 9184.45 499.458  75
   4  -5  -2 9507.59 482.599  60
  -4   5   2 8659.58 485.785  42
  -4   5   1 3097.67 293.564  42
   4  -5  -1 3012.29 404.178  17
   4  -5  -1 3306.61 315.117  65
   4  -5  -1 3311.52 290.257  60
   4  -5   0 5653.54 550.420  17
   4  -5   0 5588.60 409.205  65
  -4   5   0 5522.93 359.936  37
   4  -5   0 5212.41 364.982  60
  -4   5   0 5227.86 450.800  19
   4  -5   1 11.3811 105.878  65
   4  -5   1-163.666 181.686  17
  -4   5  -1 209.308 94.8898  37
   4  -5   1-24.9880 102.265  58
  -4   5  -1 324.969 133.666  19
   4  -5   2 4368.53 479.287  17
   4  -5   2 4500.68 375.872  65
  -4   5  -2 4492.93 335.559  37
   4  -5   2 4288.33 376.014  58
   4  -5   2 4471.57 346.861  55
  -4   5  -2 4826.96 410.891  20
   4  -5   3 580.678 147.347  65
  -4   5  -3 559.842 130.077  37
   4  -5   3 510.597 134.601  55
   4  -5   4 9498.69 564.854  65
  -4   5  -4 10070.0 498.094  37
   4  -5   4 10492.8 532.397  55
   4  -5   5 5016.86 417.420  65
   4  -5   5 5451.02 388.119  55
   4  -5   6-35.5616 83.3062  55
   4  -5   7-1.17883 81.3100  55
   4  -5   8 3683.37 270.484  55
   4  -5   9 570.470 93.2627  55
   4  -4  -9 3.57864 63.4748  75
  -4   4   9 160.107 84.2662  48
   4  -4  -8 2984.88 249.974  75
   4  -4  -8 2906.75 226.870  60
  -4   4   8 2645.63 252.059  48
   4  -4  -7 10.7687 82.3371  75
  -4   4   7 28.5112 50.3374  64
   4  -4  -7 33.0393 63.0580  60
  -4   4   7 117.036 102.038  48
   4  -4  -6 3900.08 323.408  75
   4  -4  -6 3963.62 310.203  60
  -4   4   6 3616.08 332.541  48
   4  -4  -5 2380.33 262.826  75
  -4   4   5 2330.33 245.757  42
   4  -4  -5 1977.54 226.315  60
  -4   4   5 1911.38 243.291  48
   4  -4  -4 5847.54 397.071  75
   4  -4  -4 5388.00 524.271  17
  -4   4   4 5704.62 389.357  42
   4  -4  -4 6111.87 388.558  60
  -4   4   4 5972.06 411.826  48
   4  -4  -3 3888.55 317.193  75
   4  -4  -3 4646.45 481.706  17
  -4   4   3 3799.10 320.292  42
   4  -4  -3 4544.15 337.233  60
  -4   4   2 2277.26 243.583  42
   4  -4  -2 2963.78 388.963  17
  -4   4   2 3040.02 338.309  19
   4  -4  -1 3659.35 440.741  17
  -4   4   1 4060.18 308.110  37
  -4   4   1 3647.27 371.400  19
   4  -4   0 261.623 156.227  17
  -4   4   0 166.104 80.5536  37
  -4   4   0 148.544 94.6193  19
   4  -4   1 18784.5 960.616  17
  -4   4  -1 18462.9 653.283  37
  -4   4  -1 18169.7 778.869  20
  -4   4  -1 19098.2 824.138  19
  -4   4  -2 410.134 112.482  37
   4  -4   2 285.874 135.245  17
  -4   4  -2 421.801 134.580  20
  -4   4  -2 297.443 83.4474  19
  -4   4  -3 1561.23 202.024  37
   4  -4   3 1548.77 283.334  17
  -4   4  -3 1317.27 217.703  20
  -4   4  -3 1443.38 261.337  14
   4  -4   4 261.469 120.361  26
   4  -4   4 298.735 83.0851  65
  -4   4  -4 334.014 110.352  37
   4  -4   4 411.948 121.994  58
   4  -4   4 466.230 124.710  55
  -4   4  -4 423.018 124.099  20
  -4   4  -4 346.520 137.010  14
   4  -4   5 398.214 144.045  26
   4  -4   5 480.068 154.836  65
  -4   4  -5 286.804 93.5589  35
   4  -4   5 378.983 116.300  55
  -4   4  -5 362.742 134.150  20
  -4   4  -6 6633.93 408.828  35
   4  -4   6 6487.79 418.202  55
   4  -4   7 1881.24 226.855  55
   4  -4   8 61.0763 80.5339  72
   4  -4   8 279.600 105.640  55
   4  -4   9 447.222 116.195  72
   4  -4  10 67.8685 57.7002  72
  -4   4 -10 14.3165 47.9926  63
   4  -3 -10 2430.10 164.403  75
  -4   3  10 2565.75 167.331  67
   4  -3 -10 2241.67 155.020  60
  -4   3  10 2793.22 200.420  48
   4  -3  -9 187.433 76.6470  75
   4  -3  -9 168.207 69.5957  60
  -4   3   9 286.350 97.3396  48
   4  -3  -8 4924.43 330.276  75
   4  -3  -8 5054.30 331.134  60
  -4   3   8 5135.84 378.197  48
   4  -3  -7 4461.50 335.203  75
  -4   3   7 4046.34 351.757  48
   4  -3  -6 369.003 92.3961  75
  -4   3   6 624.100 146.597  64
  -4   3   6 493.221 138.029  48
   4  -3  -5 4607.41 474.257  17
   4  -3  -5 4573.30 344.569  75
  -4   3   5 4290.32 321.500  42
  -4   3   5 4420.36 462.322  25
   4  -3  -5 3995.26 383.936  23
  -4   3   5 4394.13 360.358  48
  -4   3   4 171.658 83.1668  42
   4  -3  -4 240.769 141.362  17
   4  -3  -3 117.925 116.383  17
  -4   3   3 242.059 91.9279  42
   4  -3  -2 13590.9 804.900  17
  -4   3   2 13843.9 559.642  42
  -4   3   2 12794.7 667.395  19
   4  -3  -1 210.042 115.527  17
  -4   3   1 25.2129 69.9409  37
   4  -3   0 19197.8 929.449  17
  -4   3   0 19158.1 635.984  37
  -4   3   0 17771.3 753.483  19
   4  -3   1 11820.6 718.644  17
  -4   3  -1 11399.8 494.386  37
  -4   3  -1 11668.4 600.712  20
  -4   3  -1 11185.1 595.206  19
   4  -3   2 10244.2 654.152  17
  -4   3  -2 9232.56 448.297  37
  -4   3  -2 9303.18 538.638  20
   4  -3   3 18536.9 866.224  17
  -4   3  -3 17397.8 620.701  37
  -4   3  -3 16705.6 586.909  35
  -4   3  -3 15964.9 713.319  20
  -4   3  -3 17033.0 795.629  14
   4  -3   4 1071.89 217.456  26
  -4   3  -4 979.904 155.894  35
  -4   3  -4 1493.02 233.472  20
  -4   3  -4 1274.83 225.696  14
  -4   3  -5 4720.51 338.618  27
   4  -3   5 4477.93 442.400  26
  -4   3  -5 4530.94 337.950  35
  -4   3  -5 4584.91 397.953  20
  -4   3  -5 4682.92 441.576  14
  -4   3  -6 61389.9 1261.11  27
   4  -3   6 61582.8 1635.56  26
  -4   3  -6 60552.3 1252.04  35
   4  -3   6 61085.9 1226.28  55
  -4   3  -6 60738.4 1436.93  20
  -4   3  -7 64856.8 1313.61  27
  -4   3  -7 63734.4 1298.51  35
   4  -3   7 65453.2 1255.72  55
   4  -3   8 4268.17 323.608  46
   4  -3   9 3681.90 322.785  72
   4  -3  10 3891.83 304.343  72
  -4   3 -10 3876.05 282.074  63
   4  -3  11 8074.54 363.769  72
  -4   3 -11 7173.53 309.422  63
   4  -2 -10 4638.23 256.437  60
  -4   2  10 4380.02 271.549  48
   4  -2  -9 14464.7 510.576  75
  -4   2   9 15043.9 588.959  48
   4  -2  -8 1120.81 157.511  45
   4  -2  -8 1074.41 164.320  75
  -4   2   8 1219.42 196.335  48
   4  -2  -7 1107.35 170.952  45
   4  -2  -7 1208.50 169.300  75
  -4   2   7 897.133 156.598  39
  -4   2   7 1187.76 207.518  48
   4  -2  -6 231.125 92.3091  45
   4  -2  -6 217.575 90.8857  75
  -4   2   6 108.721 136.683  25
  -4   2   6 263.047 96.4774  39
  -4   2   6 538.684 118.715  64
  -4   2   6 279.947 122.274  48
   4  -2  -5 22873.8 1048.46  17
  -4   2   5 20987.4 969.286  25
   4  -2  -5 21486.7 863.437  23
   4  -2  -4 28141.2 1164.40  17
  -4   2   4 28947.6 1140.87  25
   4  -2  -4 27988.7 954.529  23
   4  -2  -3 1272.66 199.105  23
  -4   2   3 1098.58 156.474  42
   4  -2  -3 1136.68 247.604  17
  -4   2   2 2125.01 205.173  42
   4  -2  -2 1983.38 312.228  17
  -4   2   2 2199.92 260.511  19
   4  -2  -1 1025.62 223.777  17
  -4   2   1 833.599 161.358  19
   4  -2   0 54.7898 102.894  17
   4  -2   0 77.8207 72.2840  38
  -4   2   0 9.38455 63.0231  37
  -4   2   0 21.3964 63.3732  19
   4  -2   1 72035.5 1655.16  17
   4  -2   1 71097.2 1357.57  38
  -4   2  -1 71913.9 1156.53  37
  -4   2  -1 70787.2 1388.44  20
  -4   2  -1 71840.0 1375.31  19
   4  -2   2 43955.1 1252.63  17
   4  -2   2 39286.1 1017.05  38
  -4   2  -2 40766.9 876.351  37
  -4   2  -2 42993.2 886.455  35
  -4   2  -2 40279.2 1044.60  20
  -4   2  -2 43603.8 1134.72  14
   4  -2   3 1188.60 187.077  38
  -4   2  -3 977.276 143.977  37
  -4   2  -3 1173.39 161.346  35
  -4   2  -3 1082.12 185.903  20
  -4   2  -3 1123.75 197.184  14
  -4   2  -4 8.42781 63.0755  27
   4  -2   4 51.1386 80.2205  26
   4  -2   4-23.0777 76.7863  38
  -4   2  -4-48.6464 76.9520  35
  -4   2  -4 139.313 72.1739  20
  -4   2  -4 92.1550 72.9219  14
  -4   2  -5 178.058 79.6538  27
  -4   2  -5 339.128 107.004  35
  -4   2  -5 30.9674 89.0794  20
  -4   2  -5 290.311 134.057  14
  -4   2  -6 41464.1 1033.18  27
   4  -2   6 39826.4 1275.32  26
  -4   2  -6 40251.3 1016.09  35
  -4   2  -6 41393.7 1143.20  20
   4  -2   7 13877.2 592.356  46
  -4   2  -7 14118.5 629.301  27
  -4   2  -7 13286.8 600.968  35
  -4   2  -7 14161.7 676.653  20
  -4   2  -8 14366.5 633.696  27
  -4   2  -8 12807.0 590.176  35
   4  -2   8 13042.5 596.718  46
   4  -2   9 42.7145 79.5413  46
   4  -2   9 42.1253 83.5100  72
   4  -2  10 714.126 162.101  72
  -4   2 -10 783.387 147.275  63
   4  -2  11 147.381 78.6491  72
  -4   2 -11 134.658 80.1817  63
   4  -2  12 2442.97 182.221  72
   4  -1 -10 19654.6 545.135  45
  -4   1  10 19453.0 541.342  66
  -4   1  10 18233.8 562.982  48
   4  -1  -9 18161.7 619.540  45
  -4   1   9 19535.7 633.839  66
  -4   1   9 17773.4 657.133  48
   4  -1  -8 1584.21 209.231  45
  -4   1   8 1650.91 234.514  48
   4  -1  -7 1176.98 188.824  45
  -4   1   7 1231.12 182.772  39
  -4   1   7 1324.35 203.377  48
   4  -1  -6 11621.9 553.958  45
  -4   1   6 11896.8 554.815  39
  -4   1   6 12092.7 596.239  48
  -4   1   5 595.949 174.503  25
   4  -1  -5 856.545 229.757  17
   4  -1  -5 967.394 172.679  23
   4  -1  -4 7336.36 602.682  17
  -4   1   4 6655.62 534.776  25
   4  -1  -4 8305.32 492.182  23
   4  -1  -3 5571.36 506.611  17
  -4   1   3 5788.11 488.869  25
   4  -1  -3 6516.62 417.800  23
  -4   1   2 205.028 138.849  25
   4  -1  -2 83.0812 98.0128  17
   4  -1  -1 25006.8 1006.56  17
  -4   1   1 26984.2 970.383  25
   4  -1  -1 25460.5 765.221  38
  -4   1   1 27040.9 788.055  19
   4  -1   0 6090.12 474.817  17
  -4   1   0 6976.81 479.777  25
   4  -1   0 6273.66 385.969  38
  -4   1   0 6371.36 331.437  37
  -4   1   0 6764.43 388.966  19
  -4   1  -1 244.045 106.308  25
   4  -1   1 240.800 116.568  17
   4  -1   1 346.640 116.370  38
  -4   1  -1 247.765 80.7359  37
  -4   1  -1 345.323 91.5070  19
   4  -1   2 6109.10 449.591  17
   4  -1   2 6328.10 392.836  38
  -4   1  -2 6269.48 323.884  37
  -4   1  -2 5929.33 375.692  20
  -4   1  -2 6049.87 386.338  14
  -4   1  -2 7065.65 345.227  28
   4  -1   3 646.495 135.102  38
  -4   1  -3 574.542 104.081  37
  -4   1  -3 577.464 123.909  35
  -4   1  -3 572.534 133.721  20
  -4   1  -3 411.227 114.088  14
   4  -1   4 8972.99 525.189  26
   4  -1   4 8713.46 472.104  38
  -4   1  -4 7877.43 413.337  35
  -4   1  -4 7977.85 448.005  20
  -4   1  -4 8571.05 513.676  14
  -4   1  -5 3376.33 284.310  27
   4  -1   5 3683.90 353.353  26
   4  -1   5 3552.80 304.872  38
  -4   1  -5 3402.56 290.498  35
  -4   1  -5 3673.32 315.651  20
  -4   1  -6 231.474 93.0833  27
  -4   1  -6 386.327 114.595  35
   4  -1   6 473.387 146.387  21
  -4   1  -6 478.298 118.576  20
  -4   1  -7 242.115 111.824  27
  -4   1  -7 165.449 92.5736  35
   4  -1   7 359.622 124.572  21
   4  -1   8 1134.39 192.449  46
  -4   1  -8 1200.41 197.574  27
  -4   1  -8 1124.92 187.473  35
  -4   1  -8 1386.52 205.432  52
   4  -1   9 7405.71 454.652  46
   4  -1   9 6535.80 443.079  72
  -4   1  -9 7078.52 420.933  70
   4  -1  10 3837.61 330.906  72
  -4   1 -10 3974.64 326.587  63
   4  -1  10 3583.89 310.139  46
   4  -1  11 6773.06 393.858  72
  -4   1 -11 6886.59 385.830  63
   4  -1  11 7144.19 394.003  46
  -4   1 -12 3729.87 215.858  77
   4  -1  12 3905.01 248.806  72
  -4   1 -12 3891.61 241.084  63
   4   0 -10 20.8123 58.7399  45
  -4   0  10-15.4113 67.7274  48
   4   0  -9 263.117 97.8243  45
  -4   0   9 208.895 79.3023  66
  -4   0   9 203.002 88.2467  48
   4   0  -8 200.580 101.941  45
  -4   0   8 50.3345 92.1629  66
  -4   0   8-11.7335 83.2651  56
  -4   0   8 112.319 80.2467  48
   4   0  -7 3158.96 299.805  45
  -4   0   7 3144.52 289.126  39
   4   0  -7 3060.69 287.101  61
   4   0  -7 2753.39 264.020  49
  -4   0   7 2909.95 305.552  48
   4   0  -6 575.147 118.583  45
  -4   0   6 1127.44 184.833  39
   4   0  -6 1041.32 163.434  61
   4   0  -6 948.131 157.156  49
  -4   0   6 622.064 146.484  48
   4   0  -6 1376.56 245.053  18
  -4   0   5 4145.02 410.020  25
   4   0  -5 4337.88 420.537  18
  -4   0   4 11612.7 675.565  25
   4   0  -4 11094.3 549.603  29
  -4   0   3 4876.87 432.451  25
   4   0  -3 4504.46 334.340  29
  -4   0   2 17498.1 784.469  25
   4   0  -2 17064.8 605.581  29
  -4   0   1 1513.97 229.514  25
   4   0  -1 1622.92 193.439  38
   4   0  -1 1744.28 188.653  29
  -4   0   0 64221.6 1387.53  25
   4   0   0 61459.9 1144.27  38
   4   0   0 63534.3 1015.24  29
  -4   0   0 65246.0 989.275  28
   4   0   1 2974.71 319.542  17
  -4   0  -1 3333.23 309.977  25
   4   0   1 2961.41 259.715  38
  -4   0  -1 2942.56 214.863  37
  -4   0  -1 3206.69 229.279  28
   4   0   2 3492.39 325.306  17
  -4   0  -2 4132.11 326.130  25
   4   0   2 3687.39 290.148  38
  -4   0  -2 3919.49 239.130  37
  -4   0  -2 3933.94 265.132  28
   4   0   3 22051.6 711.601  38
  -4   0  -3 22180.1 569.201  37
  -4   0  -3 22806.7 677.217  20
  -4   0  -3 21239.4 631.958  28
   4   0   4 4940.74 348.577  38
  -4   0  -4 4929.03 320.521  35
   4   0   5 52010.7 1127.24  38
  -4   0  -5 47002.9 1018.36  35
  -4   0  -6 2267.22 235.819  35
   4   0   6 1990.99 275.141  21
  -4   0  -7 204.589 85.3014  35
   4   0   7 207.120 124.766  21
   4   0   8 15161.0 646.159  46
  -4   0  -8 15720.7 638.520  35
   4   0   8 15495.2 783.197  21
  -4   0  -8 15459.1 641.010  52
   4   0   9 844.718 171.667  46
   4   0   9 781.387 164.425  72
  -4   0  -9 799.481 156.054  70
  -4   0  -9 600.160 147.841  63
  -4   0  -9 655.674 145.238  35
   4   0  10 5405.29 388.136  46
   4   0  10 5705.43 395.651  72
  -4   0 -10 5923.03 381.186  70
  -4   0 -10 5752.20 401.951  63
  -4   0 -11 13850.5 503.140  77
   4   0  11 14078.2 561.914  72
  -4   0 -11 13774.9 513.498  70
  -4   0 -11 13083.3 553.518  63
   4   0  11 13746.7 565.081  46
   4   0  12 74.7120 58.3200  72
  -4   0 -12 4.16305 61.7428  63
   4   1 -10 1619.06 177.520  45
  -4  -1  10 1816.07 179.607  66
  -4  -1  10 1861.13 176.358  48
   4   1  -9 275.006 103.873  45
  -4  -1   9 243.194 91.4655  66
   4   1  -9 231.636 87.3527  49
  -4  -1   9 204.388 88.9142  48
   4   1  -8 956.685 177.299  45
  -4  -1   8 862.012 166.571  66
   4   1  -8 734.029 146.583  61
  -4  -1   8 506.737 130.425  56
   4   1  -8 711.228 136.733  49
  -4  -1   8 436.967 132.924  48
   4   1  -7 13863.9 622.188  45
  -4  -1   7 14054.5 615.557  66
  -4  -1   7 14019.0 601.286  39
   4   1  -7 12803.4 579.818  61
  -4  -1   7 13334.5 634.690  56
   4   1  -7 12826.7 581.742  49
  -4  -1   7 12959.7 620.019  48
   4   1  -6 86.7853 87.5993  45
  -4  -1   6 113.177 81.2618  39
   4   1  -6 73.9101 78.9228  61
   4   1  -6 193.049 85.8179  30
   4   1  -6 127.973 70.1217  49
  -4  -1   6 19.9435 112.523  48
  -4  -1   5 37718.5 1202.36  25
  -4  -1   5 35992.2 937.580  39
   4   1  -5 37061.3 937.186  30
   4   1  -5 35802.9 1018.51  29
  -4  -1   4 1338.75 234.835  25
   4   1  -4 1692.78 252.165  16
   4   1  -4 1258.88 197.705  29
  -4  -1   3 7070.16 510.705  25
   4   1  -3 5812.32 378.207  29
  -4  -1   2 4633.22 287.603  28
  -4  -1   2 4584.40 399.482  25
   4   1  -2 4053.37 305.623  29
  -4  -1   1 83048.2 1628.11  25
   4   1  -1 84535.7 1275.87  38
  -4  -1   1 82109.4 1182.36  28
  -4  -1   0 405505. 3466.07  25
  -4  -1   0 417850. 3164.92  83
   4   1   0 395208. 2843.51  38
   4   1   0 412131. 2625.13  29
  -4  -1   0 399773. 2630.08  28
  -4  -1  -1 119.239 91.1562  25
   4   1   1 240.995 93.7699  38
  -4  -1  -2 3773.60 313.493  25
   4   1   2 4114.94 301.129  38
  -4  -1  -2 3853.97 270.359  28
   4   1   3 3172.32 276.076  38
  -4  -1  -3 3385.45 259.851  28
   4   1   4 9932.08 491.774  38
  -4  -1  -4 10247.9 469.442  28
   4   1   5 67141.4 1287.42  38
  -4  -1  -5 61119.3 1192.64  28
   4   1   6 11320.1 539.205  38
  -4  -1  -6 10248.1 482.203  35
  -4  -1  -6 10464.7 517.559  28
  -4  -1  -7 13533.1 564.346  35
   4   1   7 11503.3 691.851  21
   4   1   8 2176.98 252.393  46
  -4  -1  -8 2020.40 236.632  70
  -4  -1  -8 2165.40 247.318  63
  -4  -1  -8 2292.01 234.893  35
   4   1   8 2009.66 297.435  21
  -4  -1  -8 2137.33 245.181  52
  -4  -1  -8 1959.36 242.395  28
  -4  -1  -9 1855.70 233.292  70
  -4  -1  -9 1975.92 245.550  63
   4   1   9 1926.20 239.191  46
  -4  -1  -9 2228.17 248.654  52
  -4  -1  -9 1991.37 238.053  28
   4   1  10 136.419 95.2479  46
  -4  -1 -10 104.200 77.6134  70
  -4  -1 -10 216.195 109.424  63
   4   1  11 5354.49 358.637  46
  -4  -1 -11 5341.24 343.218  70
  -4  -1 -11 4934.50 344.545  63
  -4  -1 -12 4697.35 262.571  70
  -4  -1 -12 4962.10 298.759  63
   4   1  12 5253.96 301.862  46
   4   2 -10 747.323 115.572  45
  -4  -2  10 982.989 131.902  66
   4   2 -10 982.131 118.472  49
   4   2  -9 2807.54 257.314  45
  -4  -2   9 2882.15 253.710  66
   4   2  -9 2564.76 229.086  49
  -4  -2   9 2807.59 245.531  48
   4   2  -8 5196.69 370.371  45
  -4  -2   8 5210.32 368.989  66
   4   2  -8 5276.90 352.022  61
  -4  -2   8 4922.22 358.021  56
   4   2  -8 4741.03 343.546  49
  -4  -2   8 5187.99 373.704  48
   4   2  -7 3158.91 304.529  45
  -4  -2   7 3090.64 291.875  66
  -4  -2   7 3177.11 283.203  39
   4   2  -7 3358.75 290.526  61
  -4  -2   7 3427.19 323.039  56
   4   2  -7 2791.27 280.218  30
  -4  -2   7 3308.27 318.567  48
   4   2  -6 12716.0 591.537  45
  -4  -2   6 14419.6 623.404  66
  -4  -2   6 13660.4 588.907  39
   4   2  -6 13671.4 575.317  61
  -4  -2   6 14021.1 657.310  56
   4   2  -6 12984.1 601.954  30
  -4  -2   6 14297.3 649.625  48
   4   2  -6 12863.7 628.345  29
  -4  -2   5 4291.55 325.613  39
   4   2  -5 4059.99 419.413  16
   4   2  -5 3996.95 331.237  30
   4   2  -5 4264.99 360.488  29
  -4  -2   4 1153.12 220.923  25
  -4  -2   4 1273.62 175.203  39
   4   2  -4 1258.53 229.862  16
   4   2  -4 1324.09 198.474  29
  -4  -2   3 11470.8 648.096  25
  -4  -2   3 11330.8 469.489  39
   4   2  -3 11323.8 616.744  16
   4   2  -3 11458.6 546.904  29
  -4  -2   2 11411.7 631.832  25
   4   2  -2 10481.7 550.563  16
   4   2  -2 10370.5 490.765  29
  -4  -2   1 42258.6 916.219  28
  -4  -2   1 41998.2 1185.99  25
   4   2  -1 40168.2 920.569  29
  -4  -2   0 2629.81 231.402  28
  -4  -2   0 3125.24 307.957  83
  -4  -2   0 2635.02 301.438  25
   4   2   0 3087.57 255.848  38
   4   2   0 2668.75 232.073  29
  -4  -2  -1 1975.26 244.251  83
  -4  -2  -1 1918.98 244.846  25
   4   2   1 1933.36 213.363  38
   4   2   1 2121.77 193.726  29
  -4  -2  -1 1802.98 195.778  28
  -4  -2  -2 4290.03 359.438  83
  -4  -2  -2 4190.97 349.722  25
   4   2   2 4222.39 311.376  38
  -4  -2  -2 4128.79 290.100  28
  -4  -2  -3 181.513 90.3378  83
  -4  -2  -3 240.282 86.1233  28
   4   2   3 233.180 102.295  38
  -4  -2  -4 11879.2 625.712  83
   4   2   4 10301.4 488.581  41
   4   2   4 11937.3 547.622  38
  -4  -2  -4 11616.0 507.431  28
   4   2   5 93.5468 72.9025  41
   4   2   5 111.178 77.2201  38
  -4  -2  -5 148.305 86.9190  28
   4   2   6 202.111 90.2256  41
   4   2   6 406.168 120.312  38
  -4  -2  -6 342.576 113.487  28
   4   2   7 4747.98 364.466  41
  -4  -2  -7 6083.78 411.762  33
  -4  -2  -7 5529.75 385.189  28
  -4  -2  -8 586.194 137.712  70
  -4  -2  -8 279.749 91.3822  63
  -4  -2  -8 727.229 154.052  33
  -4  -2  -8 690.133 143.953  28
   4   2   8 638.889 190.205  21
  -4  -2  -8 393.248 116.231  52
   4   2   8 668.563 157.421  47
   4   2   9 5890.62 416.633  46
  -4  -2  -9 6845.62 438.001  70
  -4  -2  -9 6006.53 412.681  63
   4   2   9 5411.42 391.298  57
  -4  -2  -9 5558.25 413.526  33
  -4  -2  -9 5756.71 390.140  28
   4   2  10-6.30357 79.8684  46
  -4  -2 -10-33.3383 80.3214  70
  -4  -2 -10 11.8018 73.6576  63
   4   2  10-32.1098 83.2176  57
   4   2  11 3145.58 269.637  46
  -4  -2 -11 2603.18 243.261  70
  -4  -2 -11 2657.69 257.401  63
   4   2  11 3048.68 258.678  57
  -4  -2 -12 5705.68 301.366  70
  -4  -2 -12 6653.97 340.613  63
   4   2  12 6256.80 306.768  57
   4   2  12 5878.03 305.842  46
   4   3 -10 2141.27 162.536  45
  -4  -3  10 2072.40 169.112  66
   4   3 -10 1965.83 151.496  49
   4   3  -9 1436.43 171.347  45
  -4  -3   9 1309.71 169.753  66
   4   3  -9 1411.12 171.526  49
   4   3  -8-38.9274 76.5959  45
  -4  -3   8-31.6009 98.6943  66
   4   3  -8-15.4096 70.2865  61
  -4  -3   8-75.3050 68.3918  56
   4   3  -8-45.1834 95.0374  49
   4   3  -7 10114.0 509.962  45
  -4  -3   7 10617.1 537.338  66
  -4  -3   7 10443.9 554.316  56
  -4  -3   7 9982.13 529.720  48
   4   3  -6 152.336 73.1850  45
  -4  -3   6 242.049 90.9044  66
  -4  -3   6 204.802 93.0560  39
  -4  -3   6-37.8806 89.5327  56
   4   3  -6-48.2129 98.5539  30
  -4  -3   6 95.9521 90.8363  48
   4   3  -6 161.252 86.4501  29
   4   3  -5 12822.2 570.804  45
  -4  -3   5 14174.4 610.788  66
  -4  -3   5 13280.8 553.196  39
   4   3  -5 13506.9 768.259  16
  -4  -3   5 13808.5 647.823  56
   4   3  -5 12361.5 596.791  30
   4   3  -5 14350.4 652.024  29
  -4  -3   5 13988.9 631.785  48
  -4  -3   4 11382.6 664.768  25
  -4  -3   4 10475.3 472.526  39
   4   3  -4 9603.43 629.508  16
   4   3  -4 10475.2 552.670  29
  -4  -3   3 1377.33 232.039  25
   4   3  -3 1810.92 268.047  16
   4   3  -3 1543.65 211.990  29
  -4  -3   2 2357.73 303.962  25
   4   3  -2 2126.10 276.464  16
  -4  -3   2 2725.01 259.813  32
   4   3  -2 2187.85 242.747  29
  -4  -3   1 32.4550 68.4035  28
  -4  -3   1 55.8331 87.9473  25
   4   3  -1 75.3134 68.5500  16
  -4  -3   1 52.2310 87.3107  83
   4   3  -1 83.3301 63.4617  29
  -4  -3   0 7948.49 525.293  83
  -4  -3   0 7916.65 531.445  25
   4   3   0 8578.48 433.559  38
  -4  -3   0 8889.80 447.149  28
   4   3   0 7564.26 414.080  29
  -4  -3  -1 29103.2 798.379  28
  -4  -3  -1 30218.8 1015.93  83
   4   3   1 28996.8 767.318  29
  -4  -3  -2 874.310 194.645  83
  -4  -3  -2 943.656 156.334  28
   4   3   2 839.234 140.994  41
   4   3   2 1237.27 163.532  34
  -4  -3  -3 8433.98 563.420  83
   4   3   3 7451.83 404.081  41
  -4  -3  -3 7585.25 415.246  28
  -4  -3  -4 8351.73 572.198  83
   4   3   4 8593.76 455.533  41
  -4  -3  -4 8885.73 457.119  28
  -4  -3  -5 677.243 166.041  83
  -4  -3  -5 258.660 95.4363  28
   4   3   5 428.691 125.206  41
  -4  -3  -5 324.852 111.118  33
  -4  -3  -6 19097.9 916.596  83
   4   3   6 19449.9 732.017  41
  -4  -3  -6 19400.7 735.484  33
  -4  -3  -6 19870.8 703.836  28
  -4  -3  -7 1070.67 232.527  83
  -4  -3  -7 846.972 156.063  28
  -4  -3  -7 799.402 148.993  70
   4   3   7 686.172 151.784  41
   4   3   7 629.816 141.638  38
   4   3   7 800.378 161.595  57
  -4  -3  -7 604.100 153.324  33
   4   3   7 374.464 122.018  47
  -4  -3  -8 380.515 109.321  70
   4   3   8 180.609 85.8164  41
  -4  -3  -8 306.002 101.164  63
   4   3   8 279.924 91.7616  57
  -4  -3  -8 307.494 113.659  33
   4   3   8 420.500 141.180  47
   4   3   9 38816.3 1033.74  46
  -4  -3  -9 38458.3 1023.81  70
  -4  -3  -9 38940.6 1020.55  63
   4   3   9 39997.7 1074.34  57
   4   3  10 4346.24 333.120  46
  -4  -3 -10 4575.68 343.460  70
  -4  -3 -10 4465.80 343.777  63
   4   3  10 4706.56 357.020  57
   4   3  11 3618.27 270.767  46
  -4  -3 -11 3502.72 280.467  70
  -4  -3 -11 3468.82 277.166  63
   4   3  11 3518.07 284.838  57
  -4  -3 -12 2471.79 180.656  43
  -4  -3 -12 2265.26 190.706  70
   4   3  12 2735.69 208.130  57
   4   3  12 2447.45 180.355  46
  -4  -4   9 369.008 98.0783  66
   4   4  -9 498.012 102.130  49
  -4  -4   8 9658.63 462.132  66
  -4  -4   8 10252.4 464.952  56
   4   4  -8 9513.46 453.159  49
  -4  -4   7 30758.6 889.133  66
  -4  -4   7 30691.3 906.990  56
  -4  -4   6 2068.07 246.575  66
  -4  -4   6 2001.44 259.743  56
  -4  -4   5 8616.14 492.175  66
  -4  -4   5 8099.64 509.974  56
   4   4  -5 9007.55 515.634  30
   4   4  -5 8916.82 516.208  29
  -4  -4   4 102.060 65.7711  66
  -4  -4   4 70.5493 92.8507  56
   4   4  -4 22.2116 67.0115  16
   4   4  -4 22.6873 72.7580  29
   4   4  -3 1253.98 245.733  16
  -4  -4   3 1014.41 171.649  32
   4   4  -3 1150.61 190.121  29
   4   4  -2 66529.7 1600.65  16
   4   4  -2 68339.5 1373.45  29
  -4  -4   1 17966.4 858.804  83
   4   4  -1 18032.8 800.482  16
  -4  -4   1 18692.6 687.191  32
   4   4  -1 17950.4 688.042  29
  -4  -4   0 3948.82 401.642  83
  -4  -4   0 3762.71 315.359  28
   4   4   0 3642.05 311.001  34
   4   4   0 3486.65 299.866  29
  -4  -4  -1 1128.04 176.925  28
   4   4   1 905.218 154.845  34
  -4  -4  -1 1083.86 225.256  83
  -4  -4  -2 5207.59 469.874  83
   4   4   2 4617.10 318.134  41
   4   4   2 4608.84 334.087  34
  -4  -4  -2 4807.86 343.832  28
  -4  -4  -3 601.308 187.664  83
  -4  -4  -3 768.608 144.920  28
   4   4   3 415.567 108.170  41
   4   4   3 501.471 120.218  34
  -4  -4  -4 15258.7 824.968  83
   4   4   4 16023.7 638.727  41
  -4  -4  -4 16215.6 638.242  28
  -4  -4  -5 14255.8 819.192  83
   4   4   5 15158.5 642.962  41
  -4  -4  -5 15101.7 612.397  28
  -4  -4  -6 380.947 164.195  83
  -4  -4  -6 136.539 82.7073  28
   4   4   6 159.058 87.6833  41
  -4  -4  -7 16401.0 908.301  83
   4   4   7 15435.2 671.821  41
  -4  -4  -7 16127.1 635.899  70
   4   4   7 14548.1 658.013  57
   4   4   7 16071.7 711.749  54
   4   4   7 16064.9 758.371  47
  -4  -4  -8 2158.14 245.547  70
   4   4   8 2123.06 254.514  41
   4   4   8 2309.99 272.310  57
  -4  -4  -8 2010.95 258.630  33
   4   4   8 2028.85 284.157  47
   4   4   9 14929.1 622.222  46
  -4  -4  -9 15643.1 636.070  70
  -4  -4  -9 14953.9 607.940  63
   4   4   9 15201.1 667.261  57
   4   4  10 1649.71 192.382  46
  -4  -4 -10 1806.19 218.594  70
  -4  -4 -10 1401.12 182.344  63
   4   4  10 1544.34 208.836  57
  -4  -4 -10 1489.81 204.780  51
   4   4  11 537.733 105.718  46
  -4  -4 -11 546.490 112.128  70
   4   4  11 693.490 132.416  57
  -4  -4 -11 389.598 101.333  51
  -4  -4 -12 5988.48 278.928  70
   4   4  12 6006.55 279.321  57
  -4  -5   8 4653.43 278.325  56
   4   5  -8 4461.16 277.292  49
  -4  -5   7 41368.8 968.114  66
  -4  -5   7 41235.5 982.427  56
  -4  -5   6 5705.27 393.298  66
  -4  -5   6 4857.01 377.817  56
  -4  -5   5 6127.31 416.662  66
  -4  -5   5 5767.73 426.712  56
  -4  -5   4 3354.14 315.491  66
  -4  -5   4 4118.62 370.621  56
   4   5  -4 3939.81 344.837  29
  -4  -5   3 265.005 110.084  74
  -4  -5   3-28.6290 78.7097  56
   4   5  -3-73.8267 128.935  16
  -4  -5   3 5.00020 88.8171  32
   4   5  -3-32.0299 57.3106  29
  -4  -5   2 9965.75 542.952  74
   4   5  -2 8437.51 604.531  16
  -4  -5   2 7936.22 488.064  56
  -4  -5   2 8466.75 509.015  32
   4   5  -2 8485.44 501.570  29
   4   5  -1 658.675 156.197  34
   4   5  -1 906.885 217.964  16
  -4  -5   1 974.295 183.368  32
  -4  -5   1 880.264 226.574  83
   4   5  -1 892.456 167.707  29
  -4  -5   0 8854.85 625.375  83
   4   5   0 9316.13 525.289  34
  -4  -5   0 10527.3 544.932  32
   4   5   1 315.901 118.519  34
  -4  -5  -1 295.685 158.740  83
  -4  -5  -1 415.406 122.400  32
  -4  -5  -2 26158.6 1090.80  83
  -4  -5  -2 24306.1 802.881  28
   4   5   2 24984.6 826.298  34
  -4  -5  -3 10377.2 702.148  83
  -4  -5  -3 9819.22 504.017  28
   4   5   3 9656.78 491.879  41
   4   5   3 10487.8 524.049  34
  -4  -5  -4 1158.39 253.358  83
  -4  -5  -4 1087.31 171.890  28
   4   5   4 1278.94 193.027  41
  -4  -5  -5 8587.20 657.986  83
   4   5   5 8932.98 503.199  41
   4   5   5 9118.58 533.896  54
  -4  -5  -5 9586.30 525.438  53
   4   5   5 9150.54 563.082  47
  -4  -5  -6 31.5508 88.7838  83
   4   5   6 106.999 74.7532  41
   4   5   6 19.9442 124.790  54
  -4  -5  -6 135.093 101.272  53
  -4  -5  -6 359.595 118.776  50
   4   5   6 151.524 117.849  47
   4   5   7 7628.87 472.779  41
  -4  -5  -7 7059.02 414.771  70
   4   5   7 7000.98 472.145  57
   4   5   7 7527.19 478.768  54
  -4  -5  -7 6662.58 426.325  53
   4   5   7 7773.71 537.295  47
  -4  -5  -8 1152.25 176.434  70
   4   5   8 1299.53 215.309  57
  -4  -5  -8 963.857 191.260  51
   4   5   8 872.830 198.360  47
   4   5   9 3294.85 276.752  46
  -4  -5  -9 3218.00 281.143  70
   4   5   9 2954.19 293.892  57
  -4  -5  -9 3316.40 300.163  51
  -4  -5 -10 2899.25 248.467  70
   4   5  10 2452.76 253.791  57
  -4  -5 -10 2765.57 245.857  51
   4   5  11 88.8227 63.3288  76
  -4  -5 -11 99.9965 63.7869  70
   4   5  11 65.5667 62.1968  57
  -4  -5 -11 48.2828 67.9936  51
  -4  -6   7 264.493 93.1408  56
   4   6  -7 215.614 75.2153  49
  -4  -6   6 1905.25 222.639  56
   4   6  -6 1914.82 193.806  49
  -4  -6   5 2853.50 295.377  56
  -4  -6   4 4266.50 347.683  73
  -4  -6   4 4690.42 382.893  56
  -4  -6   3 187.345 101.941  56
   4   6  -3 225.554 90.6076  29
  -4  -6   2 3209.33 322.976  74
  -4  -6   2 3369.07 326.020  56
  -4  -6   2 3731.44 350.191  32
   4   6  -2 3800.27 343.253  29
  -4  -6   1 8036.63 513.441  74
   4   6  -1 8587.04 516.619  34
  -4  -6   1 7452.86 477.427  56
  -4  -6   1 8267.68 514.852  32
   4   6  -1 7761.26 486.349  29
  -4  -6   0 1467.53 276.932  83
  -4  -6   0 1427.53 217.902  74
   4   6   0 1105.94 206.721  34
  -4  -6   0 1242.90 204.248  32
  -4  -6  -1 10263.3 562.794  74
   4   6   1 10661.3 571.920  34
  -4  -6  -1 11350.7 590.705  32
  -4  -6  -1 10337.8 540.879  53
  -4  -6  -1 11067.8 716.586  83
  -4  -6  -2-63.3746 122.564  83
  -4  -6  -2 139.564 92.4547  74
   4   6   2 39.0031 59.9997  34
  -4  -6  -2-18.4202 89.2301  53
  -4  -6  -2 155.186 92.4214  32
  -4  -6  -3 3778.45 432.309  83
  -4  -6  -3 4357.80 355.920  74
   4   6   3 3859.50 333.353  34
  -4  -6  -3 3867.47 345.226  53
   4   6   3 4111.41 373.881  47
   4   6   4 9561.05 510.026  41
  -4  -6  -4 9457.52 540.308  53
  -4  -6  -4 9713.39 500.508  51
   4   6   4 9820.09 577.234  47
   4   6   5 866.659 165.050  41
   4   6   5 954.013 193.427  54
  -4  -6  -5 679.163 152.808  53
  -4  -6  -5 633.886 143.390  51
   4   6   5 567.658 152.647  47
   4   6   6 4133.77 351.693  54
  -4  -6  -6 3688.91 338.820  53
  -4  -6  -6 3110.15 300.652  51
  -4  -6  -6 3650.62 325.670  50
   4   6   6 3689.90 365.823  47
   4   6   7 14.7628 91.6280  57
  -4  -6  -7 71.6629 105.416  51
  -4  -6  -7 7.28038 71.3540  50
   4   6   7 78.2430 90.6588  47
   4   6   8 9616.69 524.495  57
  -4  -6  -8 9835.44 506.432  51
  -4  -6  -9 108.111 66.5862  70
   4   6   9 269.203 109.949  57
  -4  -6  -9 352.105 124.391  51
  -4  -6 -10 3153.53 218.592  70
   4   6  10 2721.14 230.943  57
  -4  -6 -10 2908.36 227.829  51
  -4  -7   6-46.5090 70.9117  56
  -4  -7   5 3043.76 268.835  56
  -4  -7   4 9613.93 473.195  73
  -4  -7   4 8902.31 481.042  56
  -4  -7   3 189.156 101.861  73
  -4  -7   3 318.394 129.282  56
  -4  -7   2 704.658 164.111  73
  -4  -7   2 936.883 179.761  56
  -4  -7   1 263.910 135.709  73
  -4  -7   1 119.468 82.2929  56
  -4  -7   0 7518.74 501.348  73
  -4  -7   0 8102.59 474.874  56
  -4  -7  -1 2731.33 305.627  73
  -4  -7  -1 2796.25 283.989  53
  -4  -7  -2 13073.0 651.183  73
  -4  -7  -2 11272.0 579.173  53
  -4  -7  -3 22451.9 819.443  73
  -4  -7  -3 22207.7 819.380  53
   4   7   4 1221.52 206.554  54
  -4  -7  -4 1401.30 210.738  53
  -4  -7  -4 1271.92 201.729  50
   4   7   5 5025.75 379.237  54
  -4  -7  -5 5095.67 357.850  51
  -4  -7  -5 4389.10 354.801  50
   4   7   5 5150.22 402.699  47
  -4  -7  -6 830.336 159.649  51
  -4  -7  -6 795.912 157.697  50
   4   7   7 1009.17 184.181  57
  -4  -7  -7 1013.47 172.419  51
  -4  -7  -7 1406.39 190.405  50
   4   7   8 8380.95 444.297  57
  -4  -7  -8 8705.22 426.714  51
  -4  -7  -8 9297.78 412.925  50
   4   7   9 943.190 147.611  57
  -4  -7  -9 882.778 134.948  51
  -4  -8   4 6288.19 339.978  56
  -4  -8   3 23.3529 67.3663  73
  -4  -8   3 123.167 75.3494  56
  -4  -8   2 3013.99 283.566  73
  -4  -8   2 3561.41 291.209  56
  -4  -8   1 743.991 159.359  73
  -4  -8   1 989.108 166.319  56
  -4  -8   0 31215.9 947.874  73
  -4  -8  -1 13360.0 621.560  73
  -4  -8  -1 13015.9 549.853  50
  -4  -8  -2 1148.49 197.727  73
  -4  -8  -2 410.767 118.842  50
  -4  -8  -3 1446.35 195.842  73
   4   8   3 1379.87 192.943  54
  -4  -8  -3 1689.77 212.425  50
  -4  -8  -4 1647.31 209.500  50
  -4  -8  -5 13499.7 557.647  50
   4   8   6 81.2648 86.5536  57
  -4  -8  -6-8.22753 70.6292  50
   4   8   7 6734.32 363.190  57
  -4  -8  -7 7182.90 352.613  50
   4   8   8 172.297 69.7789  57
  -4  -8  -8 85.7816 50.3281  50
  -4  -9   2 49.5668 56.0966  73
  -4  -9   1 103.910 57.2853  73
  -4  -9   0-27.1993 69.9603  73
  -4  -9  -1 129.515 81.4098  73
   4   9   1 101.011 61.3767  54
  -4  -9  -1 98.8553 44.1456  50
  -4  -9  -2 4315.02 287.349  73
  -4  -9  -2 3901.05 251.291  50
  -4  -9  -3 284.157 81.8037  50
  -4  -9  -4 3085.05 226.194  50
   4   9   5 469.778 103.539  57
  -4  -9  -5 560.890 96.2712  50
   4   9   6 1734.33 155.963  57
  -4  -9  -6 1702.60 147.662  50
  -5   7   3 349.594 81.7177  64
   5  -7  -3 413.291 99.7724  58
  -5   7   2 157.840 65.0100  64
   5  -7  -2 249.275 88.4990  58
   5  -7  -1 445.743 105.070  58
   5  -7   0 480.745 121.379  58
   5  -7   1 3.15472 61.2880  65
   5  -7   2 3697.44 251.484  65
   5  -7   2 4106.54 232.379  55
   5  -7   3-12.0068 56.8779  55
   5  -7   4 1420.45 129.563  55
  -5   6   5 234.472 66.3094  67
  -5   6   5 423.026 90.0048  64
  -5   6   4 2063.11 216.047  64
   5  -6  -4 2217.46 245.966  58
  -5   6   3 15035.0 577.481  64
   5  -6  -3 16337.2 661.317  58
   5  -6  -2 20484.4 769.995  58
   5  -6  -1 3967.79 347.002  58
   5  -6   0 786.127 159.251  58
   5  -6   0 629.532 125.486  55
   5  -6   1 5291.57 391.914  58
   5  -6   1 5841.62 343.586  55
   5  -6   2 6818.03 407.111  65
   5  -6   2 6941.50 434.105  58
   5  -6   2 6934.86 379.229  55
   5  -6   3 110.529 80.0167  65
   5  -6   3 94.6843 89.3593  55
   5  -6   4 5040.07 317.798  55
   5  -6   5 33.5632 62.3080  55
   5  -6   6 5000.06 276.498  55
  -5   5   7 8794.51 332.904  67
  -5   5   7 8248.15 310.240  48
   5  -5  -6 4894.46 282.932  75
  -5   5   6 4723.77 286.150  67
  -5   5   6 4489.82 288.415  64
   5  -5  -6 5252.82 270.541  60
  -5   5   6 4910.64 280.858  48
   5  -5  -5-12.8830 78.4869  75
   5  -5  -5-72.9970 59.6332  60
  -5   5   5 38.5260 60.6776  67
   5  -5  -4 358.121 106.601  75
  -5   5   4 281.648 97.0076  67
  -5   5   4 282.678 113.396  64
   5  -5  -4 346.677 99.3549  60
  -5   5   3 17614.7 628.708  67
   5  -5  -3 17419.7 624.729  60
   5  -5  -2 19776.5 682.052  60
   5  -5  -1 15783.5 624.509  60
   5  -5  -1 16248.9 759.565  58
   5  -5   0-583.437 177.022  58
   5  -5   1 2357.14 310.952  58
   5  -5   2 1250.52 227.472  58
   5  -5   2 1179.66 190.752  55
   5  -5   3 2521.29 291.231  58
   5  -5   3 3002.29 283.824  55
   5  -5   4 9625.60 530.952  58
   5  -5   4 10625.3 507.978  55
   5  -5   5 4611.51 333.305  55
   5  -5   6 239.633 89.5207  55
   5  -5   7 4356.50 276.222  55
   5  -5   8 733.526 95.8171  55
  -5   4   8 1896.04 158.094  67
  -5   4   8 1843.64 161.669  48
   5  -4  -7 1117.77 136.168  75
  -5   4   7 1250.81 161.549  67
  -5   4   7 1323.46 152.074  64
   5  -4  -7 1317.62 145.335  60
  -5   4   7 1287.95 165.900  48
   5  -4  -6 235.097 94.5165  75
  -5   4   6 220.286 99.0040  67
  -5   4   6 324.535 108.534  64
   5  -4  -6 190.439 72.7931  60
  -5   4   6 110.585 75.7397  48
   5  -4  -5 1057.57 164.743  75
  -5   4   5 988.890 177.060  64
   5  -4  -5 1237.18 174.603  60
  -5   4   5 1091.94 164.031  48
   5  -4  -4 322.398 100.525  75
  -5   4   4 313.207 107.049  67
  -5   4   4 146.502 108.892  64
   5  -4  -4 204.156 97.4115  60
   5  -4  -3-3.49285 66.9795  75
  -5   4   3-83.5136 107.966  67
   5  -4  -3-32.1466 103.527  60
   5  -4  -2 1033.23 165.632  75
  -5   4   2 1036.26 170.963  42
  -5   4   2 950.956 160.663  67
   5  -4  -2 965.544 174.539  60
  -5   4   1 1925.41 220.859  42
   5  -4  -1 1970.13 235.630  60
   5  -4   0 8511.43 469.992  60
   5  -4   0 8750.68 571.293  58
   5  -4   0 8046.69 436.468  49
  -5   4  -1 1958.79 221.891  37
   5  -4   1 1743.15 261.395  58
   5  -4   1 1824.38 217.728  49
  -5   4  -2 4725.84 342.191  37
   5  -4   2 4362.82 403.613  58
   5  -4   2 5175.96 365.718  49
  -5   4  -3 4976.95 351.506  37
   5  -4   3 4355.39 389.847  58
   5  -4   4 132.406 81.5084  58
   5  -4   4 237.374 122.964  55
   5  -4   5 11383.6 542.853  55
   5  -4   6 260.590 96.9820  55
   5  -4   7 15815.6 576.711  55
   5  -4   8-17.9169 67.8427  72
   5  -4   8 119.336 61.1439  55
   5  -4   9 61.2400 62.4217  72
  -5   3   8 435.758 95.8564  67
   5  -3  -8 354.215 88.5215  60
  -5   3   8 518.240 107.783  48
  -5   3   7 4640.18 319.580  67
  -5   3   7 5689.58 336.914  64
   5  -3  -7 5184.17 321.095  60
  -5   3   7 5229.08 348.248  48
   5  -3  -6 7707.68 398.482  75
  -5   3   6 7313.01 436.524  64
   5  -3  -6 7731.87 422.263  60
  -5   3   6 7246.50 426.886  48
   5  -3  -5 1056.48 165.616  75
  -5   3   5 799.196 171.419  64
   5  -3  -5 948.642 162.368  60
  -5   3   5 1050.04 177.871  48
   5  -3  -4 2489.97 244.932  75
  -5   3   4 2492.93 285.090  64
   5  -3  -4 2468.13 259.239  60
   5  -3  -3 42.9311 76.3582  45
   5  -3  -3 44.3375 68.0439  75
  -5   3   3 31.2474 68.2936  64
   5  -3  -3-5.76910 96.4069  60
   5  -3  -2 101.893 68.7876  75
  -5   3   2-15.8611 82.1788  67
  -5   3   2 162.798 99.1504  25
  -5   3   2 130.605 99.9562  64
   5  -3  -2 100.873 91.1007  60
   5  -3  -1 13271.5 842.071  17
  -5   3   1 15340.3 844.034  25
  -5   3   1 14340.0 610.259  67
   5  -3  -1 13515.5 587.025  60
  -5   3   1 13181.1 680.990  19
   5  -3  -1 14083.0 582.062  49
  -5   3   0 867.558 147.725  67
  -5   3   0 1079.13 226.482  25
   5  -3   0 1112.94 231.059  17
  -5   3   0 1345.40 203.076  64
   5  -3   0 1193.65 183.188  60
   5  -3   0 1310.10 213.979  58
  -5   3   0 898.574 176.684  19
   5  -3   0 940.670 164.452  49
   5  -3   1 2481.12 366.168  17
  -5   3  -1 2447.42 251.511  37
   5  -3   1 2809.97 266.855  60
   5  -3   1 2598.36 304.789  58
   5  -3   1 2763.67 263.952  49
  -5   3  -1 2424.28 293.805  19
   5  -3   2 16938.7 912.693  17
  -5   3  -2 16962.3 652.701  37
   5  -3   2 17520.5 783.419  58
  -5   3  -2 16777.4 764.343  19
   5  -3   2 18739.9 686.416  49
   5  -3   3 4660.39 453.849  26
  -5   3  -3 3990.68 320.316  37
   5  -3   3 4083.11 381.754  58
  -5   3  -3 4170.65 385.130  20
  -5   3  -3 3667.46 360.811  19
   5  -3   3 4515.80 345.922  49
  -5   3  -4 10819.1 519.246  37
   5  -3   4 10008.5 598.578  58
  -5   3  -5 532.424 126.215  37
   5  -3   5 475.803 134.344  58
   5  -3   5 445.425 117.529  55
   5  -3   6 2759.15 263.993  55
   5  -3   7 8738.86 440.391  55
  -5   3  -8 6880.75 384.305  52
   5  -3   9 8761.51 437.375  72
   5  -3  10 5529.14 299.488  72
  -5   3 -10 5707.28 290.994  63
   5  -2  -9 36480.6 663.387  60
  -5   2   9 37619.9 721.164  48
   5  -2  -8-70.5240 70.8438  45
  -5   2   8 123.900 75.0692  67
   5  -2  -8 175.979 86.1350  60
  -5   2   8 15.9362 72.3228  48
   5  -2  -7 3848.41 282.194  45
  -5   2   7 3909.73 303.378  67
  -5   2   7 4302.47 306.818  64
   5  -2  -7 3825.68 299.306  60
  -5   2   7 3615.72 306.233  48
   5  -2  -6 7292.82 416.715  45
  -5   2   6 7030.45 434.139  64
   5  -2  -6 6341.00 398.933  60
  -5   2   6 7351.81 450.815  48
   5  -2  -5 600.989 138.971  45
  -5   2   5 536.064 141.840  64
   5  -2  -5 716.847 148.202  60
  -5   2   5 586.806 143.853  48
   5  -2  -4 23542.5 776.812  45
  -5   2   4 23919.6 855.295  64
   5  -2  -4 24116.6 798.996  60
  -5   2   4 22814.2 792.320  48
   5  -2  -3-53.6925 89.3605  45
  -5   2   3-31.7556 74.3863  67
  -5   2   3-5.07614 103.297  25
   5  -2  -3 59.7879 78.8169  17
  -5   2   3-273.591 110.638  64
   5  -2  -3 89.6638 61.3376  60
   5  -2  -3 51.3514 91.6928  49
   5  -2  -2 4834.92 357.130  45
   5  -2  -2 4707.14 495.090  17
  -5   2   2 4662.88 477.806  25
  -5   2   2 4316.30 342.516  67
  -5   2   2 4560.01 367.191  64
   5  -2  -2 4594.92 340.466  60
   5  -2  -2 4398.97 326.888  49
   5  -2  -1 7793.72 639.836  17
  -5   2   1 9370.55 653.568  25
  -5   2   1 8930.62 543.859  19
  -5   2   0 1464.26 252.566  25
   5  -2   0 1748.58 310.799  17
  -5   2   0 1166.64 188.754  19
   5  -2   1 2140.73 326.866  17
  -5   2  -1 2006.46 222.384  37
  -5   2  -1 2005.15 256.996  19
   5  -2   2 4468.14 460.599  17
   5  -2   2 3926.13 363.609  38
  -5   2  -2 4239.45 316.288  37
  -5   2  -2 3914.16 352.668  19
   5  -2   3 1948.16 276.005  38
  -5   2  -3 1901.47 220.390  37
  -5   2  -3 2195.08 274.992  20
  -5   2  -4 577.118 120.745  37
   5  -2   4 838.350 180.309  58
  -5   2  -4 261.218 94.6206  20
   5  -2   4 614.927 141.569  49
  -5   2  -5-188.497 87.9134  28
  -5   2  -5 242.615 79.2561  37
   5  -2   5 6.48114 97.5630  58
  -5   2  -5 50.1782 64.5504  20
  -5   2  -6 20757.0 684.882  37
  -5   2  -6 21385.7 754.625  35
  -5   2  -6 20714.2 740.252  28
  -5   2  -8-15.9768 98.9031  52
   5  -2   9 5298.61 372.324  72
  -5   2  -9 5571.20 335.897  70
   5  -2   9 5343.13 323.269  46
   5  -2  10 1602.03 189.658  72
  -5   2 -10 1403.10 170.749  63
   5  -2  11 2940.64 202.893  72
  -5   2 -11 3003.69 195.144  63
   5  -1  -9 13731.4 421.956  45
   5  -1  -9 13533.5 437.596  60
  -5   1   9 13875.3 471.509  48
   5  -1  -8 1339.81 172.628  45
  -5   1   8 1583.10 185.415  56
  -5   1   8 1482.05 194.360  48
   5  -1  -7 3786.83 304.226  45
  -5   1   7 4531.56 317.768  67
  -5   1   7 3833.36 322.869  48
   5  -1  -6 1648.50 218.723  45
  -5   1   6 1484.68 199.436  67
  -5   1   6 1394.98 200.821  64
  -5   1   6 1433.82 221.027  48
   5  -1  -5 804.824 168.846  45
  -5   1   5 434.837 105.873  67
  -5   1   5 927.076 169.709  64
   5  -1  -5 832.957 160.221  49
  -5   1   5 863.641 173.067  48
   5  -1  -4 115.235 79.9702  45
  -5   1   4 174.213 90.5326  67
  -5   1   4 373.449 128.068  25
   5  -1  -4-181.951 205.201  17
  -5   1   4-46.2065 77.2033  64
   5  -1  -4 74.5369 63.8202  49
  -5   1   4 73.2620 73.2250  48
   5  -1  -3 3270.12 296.184  45
   5  -1  -3 3742.38 462.055  17
  -5   1   3 3261.93 394.295  25
  -5   1   3 3503.08 312.279  67
  -5   1   3 3549.17 323.659  64
   5  -1  -3 3482.82 299.950  60
   5  -1  -3 3197.77 283.787  49
   5  -1  -2 19333.0 1003.48  17
  -5   1   2 20933.3 970.875  25
   5  -1  -1 3126.62 402.639  17
  -5   1   1 3171.61 381.801  25
   5  -1  -1 2532.46 283.618  38
  -5   1   0 20.8729 143.240  25
   5  -1   0 467.659 185.760  17
   5  -1   0 372.869 123.567  38
  -5   1  -1 1119.71 220.921  25
   5  -1   1 596.382 184.641  17
   5  -1   1 971.737 186.225  38
  -5   1  -1 777.253 136.423  37
   5  -1   2 157.069 106.312  38
  -5   1  -2 6.74554 49.9420  37
   5  -1   3 10929.2 592.778  38
  -5   1  -3 10892.6 478.671  37
  -5   1  -3 11630.4 513.472  28
  -5   1  -4 174.763 88.3803  28
   5  -1   4 326.440 127.797  38
  -5   1  -4 271.449 98.0184  37
  -5   1  -4 298.336 121.303  20
   5  -1   5 5340.14 418.142  38
   5  -1   5 6171.61 388.322  49
  -5   1  -5 5737.85 392.244  28
  -5   1  -6 1328.63 197.552  28
   5  -1   7 3223.35 289.600  46
  -5   1  -7 3125.77 305.338  52
  -5   1  -7 2622.72 276.277  28
   5  -1   8 2171.84 237.726  46
  -5   1  -8 1852.67 227.613  52
   5  -1   9 1755.89 213.846  46
  -5   1  -9 2011.84 225.708  70
  -5   1  -9 1914.19 217.848  52
   5  -1  10 9787.21 471.909  72
  -5   1 -10 9425.18 416.996  70
  -5   1 -10 9700.84 460.129  63
   5  -1  10 9841.25 446.378  46
   5  -1  11 2690.53 208.826  72
  -5   1 -11 2689.77 210.554  63
   5   0  -9 3025.78 220.529  45
  -5   0   9 3314.43 240.481  48
   5   0  -8 2647.61 240.977  45
  -5   0   8 2510.83 237.042  56
  -5   0   8 2727.27 256.114  48
   5   0  -7 165.247 92.5545  45
  -5   0   7 4.52231 106.243  56
   5   0  -7 107.416 62.6155  49
  -5   0   7 173.565 92.8175  48
   5   0  -6 6375.67 420.712  45
   5   0  -6 5881.57 384.152  49
  -5   0   6 6900.00 450.977  48
   5   0  -5 4240.82 345.680  45
  -5   0   5 4676.22 346.906  67
  -5   0   5 4477.76 343.828  39
  -5   0   5 4667.17 367.342  64
   5   0  -5 4605.92 351.987  49
  -5   0   5 4743.23 379.474  48
   5   0  -4 543.327 126.101  45
  -5   0   4 782.935 152.482  67
  -5   0   4 560.262 182.223  25
   5   0  -4 131.882 107.119  17
  -5   0   4 440.021 119.748  64
   5   0  -4 520.120 136.306  49
  -5   0   4 560.520 139.512  48
   5   0  -3 16097.0 939.630  17
  -5   0   3 17865.5 888.860  25
   5   0  -2 2001.43 335.993  17
  -5   0   2 1987.86 303.839  25
   5   0  -1 4180.32 473.056  17
  -5   0   1 4710.20 452.542  25
   5   0  -1 4604.66 363.196  38
   5   0  -1 4738.17 335.660  29
   5   0   0 8768.57 647.318  17
  -5   0   0 10610.5 645.103  25
   5   0   0 9883.09 529.821  38
   5   0   1 8304.28 617.868  17
  -5   0  -1 9606.90 597.185  25
   5   0   1 8860.55 512.078  38
   5   0   2 16133.2 688.654  38
  -5   0  -2 17796.9 582.515  37
  -5   0  -2 17604.6 625.317  28
   5   0   3 5045.04 396.338  38
  -5   0  -3 6055.77 380.103  28
  -5   0  -4 1522.46 202.690  28
   5   0   4 1183.85 202.696  38
   5   0   5 2835.55 300.000  38
  -5   0  -5 3082.09 289.583  28
   5   0   6 2003.46 228.431  46
   5   0   6 1767.92 238.160  38
  -5   0  -6 2553.50 278.372  52
  -5   0  -6 2054.93 245.090  28
   5   0   7 6360.31 415.648  46
  -5   0  -7 6152.93 428.469  52
  -5   0  -7 6620.53 442.842  28
   5   0   8 6472.74 422.385  46
  -5   0  -8 6752.01 441.920  52
   5   0   9 7764.89 446.690  46
  -5   0  -9 7532.65 436.618  70
  -5   0  -9 7753.06 453.427  63
  -5   0  -9 7612.71 434.350  52
   5   0  10 2450.49 239.582  46
   5   0  10 2719.01 254.299  72
  -5   0 -10 2575.74 239.730  70
  -5   0 -10 2674.37 254.043  63
   5   0  11 193.494 73.2848  46
   5   0  11 166.750 60.5159  72
  -5   0 -11 203.371 65.9495  70
  -5   0 -11 279.018 86.8797  63
   5   1  -9 83.0539 54.9301  45
  -5  -1   9-14.8335 69.3359  48
   5   1  -8 5480.48 343.045  45
  -5  -1   8 5451.75 341.994  56
   5   1  -8 5337.40 310.514  49
  -5  -1   8 5066.25 344.327  48
   5   1  -7 2797.24 271.879  45
  -5  -1   7 2627.19 277.333  56
   5   1  -7 2542.46 247.457  49
  -5  -1   7 2848.39 290.617  48
   5   1  -6 4218.10 352.454  45
  -5  -1   6 3894.87 353.972  56
   5   1  -6 4138.13 332.580  49
  -5  -1   6 4055.63 352.821  48
   5   1  -5 318.760 117.357  45
  -5  -1   5 154.342 81.5583  39
   5   1  -5 325.488 118.792  49
  -5  -1   5 312.507 117.528  48
   5   1  -4 583.542 142.542  45
  -5  -1   4 221.634 124.121  25
  -5  -1   4 169.085 87.1787  39
  -5  -1   4 251.096 110.721  64
   5   1  -4 226.615 90.6997  49
  -5  -1   4 173.333 80.0517  48
   5   1  -4 111.829 91.0001  29
  -5  -1   3 4201.85 436.891  25
   5   1  -3 4427.43 364.866  29
  -5  -1   2 6204.61 523.501  25
   5   1  -2 5515.41 389.201  29
  -5  -1   1 1582.11 268.717  25
   5   1  -1 1527.52 207.480  38
   5   1  -1 1639.28 209.922  29
  -5  -1   0 2800.76 254.542  28
  -5  -1   0 2734.80 336.961  25
   5   1   0 2888.82 287.414  38
  -5  -1  -1 6529.62 498.205  25
   5   1   1 5932.16 412.768  38
  -5  -1  -1 6675.29 393.448  28
  -5  -1  -2 1536.35 196.777  28
  -5  -1  -2 1736.43 251.751  25
   5   1   2 1458.87 217.499  38
  -5  -1  -3-47.0666 69.1888  28
   5   1   3 155.260 109.895  38
   5   1   4 12334.3 617.526  38
  -5  -1  -4 12699.7 574.106  28
   5   1   5 3299.48 328.856  38
  -5  -1  -5 3553.59 317.369  28
  -5  -1  -6 703.395 158.163  28
   5   1   6 1042.95 189.207  38
  -5  -1  -6 1114.28 199.833  52
   5   1   7 7639.89 461.574  46
  -5  -1  -7 8400.37 494.399  52
  -5  -1  -7 8648.02 502.305  28
   5   1   8-64.6434 73.2517  46
  -5  -1  -8 14.5098 65.4911  70
  -5  -1  -8 153.184 108.103  63
  -5  -1  -8-49.6355 107.443  52
   5   1   9 92.6866 80.1862  46
  -5  -1  -9 137.332 94.5136  70
  -5  -1  -9 32.8617 85.3097  63
  -5  -1  -9 83.7636 84.2962  52
   5   1  10 12323.3 534.909  46
  -5  -1 -10 11934.7 524.895  70
  -5  -1 -10 12189.1 528.935  63
   5   1  11 5462.91 317.172  46
  -5  -1 -11 5104.37 300.311  70
  -5  -1 -11 5122.55 305.192  63
   5   1  12 3527.16 201.740  46
   5   2  -9 3596.38 221.927  45
   5   2  -9 3418.57 201.360  49
   5   2  -8 68.0477 68.0460  45
  -5  -2   8 30.9624 82.8232  56
   5   2  -8 10.9555 63.6069  49
   5   2  -7 9638.55 478.407  45
  -5  -2   7 9055.76 493.936  56
   5   2  -7 9143.40 464.483  49
  -5  -2   7 9381.35 495.708  48
   5   2  -6 284.058 118.286  45
  -5  -2   6 210.909 100.158  56
   5   2  -6 31.4519 73.2102  49
  -5  -2   6 248.369 107.123  48
   5   2  -5-106.329 123.359  45
  -5  -2   5-75.4300 53.2041  39
  -5  -2   5 14.4362 89.7509  56
   5   2  -5 7.98060 91.4085  49
  -5  -2   5 57.1002 85.4458  48
   5   2  -5 116.928 78.1295  29
   5   2  -4 6528.86 420.519  45
  -5  -2   4 6208.20 517.391  25
  -5  -2   4 6975.54 408.824  39
  -5  -2   4 6241.17 448.966  56
   5   2  -4 6243.03 415.513  49
  -5  -2   4 6491.65 432.126  48
   5   2  -4 6460.85 448.150  29
   5   2  -3 1092.81 174.170  45
  -5  -2   3 1615.09 274.028  25
  -5  -2   3 1271.09 178.440  39
   5   2  -3 1321.24 199.308  49
  -5  -2   3 1328.91 196.197  48
   5   2  -3 1001.41 180.561  29
  -5  -2   2 21043.9 950.402  25
   5   2  -2 18790.5 727.771  29
  -5  -2   1 17145.5 645.314  28
  -5  -2   1 15984.4 826.521  25
   5   2  -1 16574.9 657.531  29
  -5  -2   0 8702.69 469.335  28
  -5  -2   0 7586.66 562.967  25
   5   2   0 8506.87 482.913  38
   5   2   0 8736.96 454.527  29
  -5  -2  -1 1294.99 232.154  25
   5   2   1 1526.81 211.889  38
  -5  -2  -1 1815.48 222.741  28
  -5  -2  -2 81.5544 81.3582  28
  -5  -2  -2 203.401 111.552  25
   5   2   2 79.3238 86.3565  38
   5   2   3 34435.8 1016.08  38
  -5  -2  -3 32811.5 918.845  28
   5   2   4 2638.40 286.565  38
  -5  -2  -4 2554.54 270.414  28
   5   2   5 3890.22 355.696  38
  -5  -2  -5 3524.38 321.830  28
  -5  -2  -6 1606.03 224.945  28
   5   2   6 1845.66 256.995  38
  -5  -2  -6 1749.45 230.017  52
   5   2   6 1004.59 170.624  47
   5   2   7 2061.65 260.093  38
  -5  -2  -7 2577.17 281.591  52
  -5  -2  -7 2010.99 245.789  28
   5   2   7 2234.58 272.259  47
   5   2   8 13428.9 618.843  46
  -5  -2  -8 13039.3 598.539  70
  -5  -2  -8 14339.5 597.521  63
  -5  -2  -8 14032.0 641.430  52
   5   2   9 788.161 163.242  46
  -5  -2  -9 791.657 158.508  70
  -5  -2  -9 991.367 166.765  63
   5   2  10 707.525 142.621  46
  -5  -2 -10 619.131 130.251  70
  -5  -2 -10 844.565 147.320  63
   5   2  11-49.1587 63.7754  46
  -5  -2 -11 89.9085 69.3908  70
  -5  -2 -11 2.29800 53.7734  63
   5   3  -8 1288.65 147.309  45
  -5  -3   8 1311.31 150.455  66
  -5  -3   8 1399.90 165.974  56
   5   3  -8 1323.71 158.477  49
   5   3  -7 122.559 73.0321  45
  -5  -3   7 241.579 91.8091  66
  -5  -3   7 329.959 110.187  56
   5   3  -7 236.259 81.6213  49
   5   3  -6 3106.49 274.691  45
  -5  -3   6 2419.56 274.527  56
   5   3  -6 2427.23 259.516  49
   5   3  -5 5139.33 359.334  45
  -5  -3   5 4909.22 394.717  56
   5   3  -5 4828.79 368.749  49
  -5  -3   5 5003.60 387.029  48
  -5  -3   4 186.748 97.1265  56
   5   3  -4 242.460 94.2853  30
   5   3  -4 387.884 126.365  49
  -5  -3   4 315.145 122.349  48
   5   3  -4 194.580 65.2852  29
  -5  -3   3 1752.32 287.106  25
  -5  -3   3 1346.31 208.466  56
   5   3  -3 1072.05 176.896  49
  -5  -3   3 1248.21 197.158  48
   5   3  -3 1337.26 210.031  29
  -5  -3   2 19.7541 83.8511  25
   5   3  -2-30.0943 73.1591  49
   5   3  -2 19.8152 73.4490  29
  -5  -3   1 6.87951 99.9886  25
   5   3  -1-79.0764 70.1115  29
  -5  -3   0 1118.83 185.028  28
  -5  -3   0 1450.14 271.526  25
   5   3   0 1077.59 183.110  38
   5   3   0 1190.95 180.115  29
  -5  -3  -1 607.131 175.384  83
  -5  -3  -1 541.116 138.078  28
   5   3   1 437.479 126.579  38
  -5  -3  -2 2843.11 286.114  28
  -5  -3  -2 2754.35 338.747  83
   5   3   2 2987.81 303.574  38
  -5  -3  -3 3798.86 394.362  83
   5   3   3 4335.69 371.087  38
  -5  -3  -3 4317.25 349.813  28
   5   3   4 2653.34 302.421  38
  -5  -3  -4 2248.63 261.052  28
   5   3   5 3805.07 361.682  38
   5   3   5 3908.81 347.836  54
  -5  -3  -5 3999.36 340.423  53
  -5  -3  -5 3981.79 330.293  52
   5   3   5 3931.34 374.835  47
  -5  -3  -5 3484.74 319.810  28
  -5  -3  -6 249.059 109.816  28
  -5  -3  -6 397.610 109.360  70
   5   3   6 64.2769 69.9232  38
   5   3   6 206.577 113.530  54
  -5  -3  -6 22.0006 81.6003  53
  -5  -3  -6 61.4953 95.0469  52
   5   3   6 236.744 129.917  47
  -5  -3  -7 8450.36 476.045  70
   5   3   7 10029.2 561.821  38
   5   3   7 8806.81 557.574  47
  -5  -3  -7 8701.92 491.173  28
  -5  -3  -8 346.173 111.399  70
   5   3   8 403.878 132.009  47
   5   3   9 6601.62 416.165  46
  -5  -3  -9 7311.62 422.429  70
  -5  -3  -9 7255.63 399.730  63
   5   3  10 7237.19 398.176  46
  -5  -3 -10 6857.78 389.961  70
  -5  -3 -10 6962.22 366.319  63
   5   3  11-78.4093 70.3040  46
  -5  -3 -11 36.8258 53.5477  70
  -5  -3 -11-23.6340 44.7282  63
  -5  -3 -11-16.3075 63.7769  51
  -5  -4   8 5419.09 270.089  56
   5   4  -8 5389.69 273.576  49
  -5  -4   7 3401.34 274.986  56
   5   4  -7 3614.37 267.476  49
  -5  -4   6 9557.42 458.273  66
  -5  -4   6 9091.67 493.914  56
   5   4  -6 8979.10 454.489  49
  -5  -4   5 266.302 106.686  66
  -5  -4   5 44.1006 86.0313  56
   5   4  -5 76.4134 74.4356  49
  -5  -4   4 80.1832 85.8425  56
   5   4  -4 177.322 104.540  49
  -5  -4   3 3345.83 315.943  74
  -5  -4   3 3318.56 332.309  56
   5   4  -3 3417.60 299.898  49
   5   4  -3 2855.95 295.131  29
  -5  -4   2 2046.64 252.085  74
  -5  -4   2 1912.75 250.273  56
   5   4  -2 1975.93 226.302  49
   5   4  -2 1883.72 244.168  29
  -5  -4   1 23056.3 834.754  74
  -5  -4   1 22927.1 807.529  56
   5   4  -1 22894.0 820.605  29
  -5  -4   0 225.604 132.032  83
  -5  -4   0 477.585 130.951  53
   5   4   0 339.526 120.453  29
  -5  -4  -1 426.141 144.119  83
  -5  -4  -1 293.388 117.751  28
   5   4   1 213.592 93.3512  38
   5   4   1 384.219 105.329  29
  -5  -4  -2 24233.3 829.017  28
  -5  -4  -2 23171.4 1011.89  83
   5   4   2 26124.9 903.005  38
  -5  -4  -3-211.044 124.748  83
  -5  -4  -3 118.534 100.832  28
   5   4   3-5.05967 109.670  38
  -5  -4  -3 97.8623 78.2960  53
  -5  -4  -4 14705.2 649.031  28
  -5  -4  -4 15618.0 841.952  83
   5   4   4 15757.2 726.920  38
   5   4   4 16208.4 710.887  54
  -5  -4  -4 15661.2 680.025  53
  -5  -4  -5 2375.64 345.640  83
   5   4   5 2789.44 307.567  38
   5   4   5 2970.24 305.709  54
  -5  -4  -5 2582.17 280.690  53
   5   4   5 2396.23 304.017  47
  -5  -4  -5 2445.74 268.288  28
  -5  -4  -6 546.596 136.763  28
   5   4   6 864.430 180.508  38
   5   4   6 880.822 186.059  54
  -5  -4  -6 953.098 178.272  53
   5   4   6 672.696 181.753  47
  -5  -4  -7 13744.9 577.685  70
  -5  -4  -7 12092.2 570.136  53
   5   4   7 12036.1 666.805  47
  -5  -4  -8 20187.2 689.217  70
   5   4   8 18885.3 808.082  47
   5   4   9 50717.8 1094.56  46
  -5  -4  -9 50878.0 1051.14  70
   5   4   9 51850.8 1062.50  57
   5   4  10 1156.55 158.737  46
  -5  -4 -10 1223.20 159.581  70
   5   4  10 1544.34 169.462  57
  -5  -4 -10 1289.31 173.305  51
   5   4  11 404.858 82.6640  46
  -5  -4 -11 376.967 83.9467  70
  -5  -4 -11 384.122 86.6756  51
  -5  -5   7 189.234 70.7682  56
   5   5  -7 247.659 80.4423  49
  -5  -5   6 3296.05 275.533  56
   5   5  -6 2641.61 223.199  49
  -5  -5   5 3526.07 315.235  56
   5   5  -5 3808.47 292.000  49
  -5  -5   4 7880.22 482.796  56
   5   5  -4 7926.03 426.003  49
  -5  -5   3 131.049 109.039  74
  -5  -5   3 110.101 98.5065  56
  -5  -5   2 11802.8 610.478  74
  -5  -5   2 12003.6 604.841  56
   5   5  -2 12036.5 596.368  29
  -5  -5   1 234.387 148.520  74
  -5  -5   1 61.2022 94.4098  56
   5   5  -1-31.5571 85.7463  29
  -5  -5   0 303.245 139.909  74
   5   5   0 57.6867 74.3713  29
  -5  -5  -1 5699.17 515.557  83
  -5  -5  -1 5741.30 428.191  74
  -5  -5  -1 5508.01 405.462  53
   5   5   1 4369.41 355.407  29
  -5  -5  -2 1592.72 279.485  83
  -5  -5  -2 913.064 169.664  28
  -5  -5  -2 969.186 181.875  74
   5   5   2 1010.36 183.587  38
  -5  -5  -2 1120.37 194.159  53
  -5  -5  -3 3325.71 309.693  28
  -5  -5  -3 3698.59 334.963  74
  -5  -5  -3 3216.83 321.767  53
  -5  -5  -4 675.395 137.886  28
   5   5   4 829.166 174.527  54
  -5  -5  -4 1003.63 190.714  53
   5   5   4 933.003 203.737  47
  -5  -5  -5 58.0260 77.6965  28
   5   5   5 152.575 77.5797  38
   5   5   5 116.926 112.986  54
  -5  -5  -5 117.932 92.6820  53
   5   5   5-17.9792 105.334  47
   5   5   6 3673.15 329.687  57
   5   5   6 3830.44 359.421  54
  -5  -5  -6 3609.82 334.161  53
   5   5   6 3372.53 362.220  47
   5   5   7 183.347 88.6830  57
  -5  -5  -7 166.781 88.2278  53
   5   5   7 35.3221 101.514  47
  -5  -5  -8 12039.1 492.893  70
   5   5   8 11733.6 538.970  57
  -5  -5  -8 11738.6 553.625  51
   5   5   8 11994.7 622.593  47
   5   5   9 1043.78 157.306  46
  -5  -5  -9 753.865 125.654  70
   5   5   9 675.920 132.682  57
  -5  -5  -9 612.339 134.032  51
   5   5  10 152.201 64.7868  46
  -5  -5 -10-39.0661 49.7641  70
   5   5  10 29.5521 55.2476  57
  -5  -5 -10-70.3548 76.6556  51
  -5  -6   6 1078.01 142.657  56
   5   6  -6 738.385 97.6838  49
  -5  -6   5 843.584 149.295  56
  -5  -6   4 2677.31 262.286  56
  -5  -6   3 167.101 103.630  56
  -5  -6   2 13407.0 626.632  74
  -5  -6   2 14112.7 632.958  56
  -5  -6   1 568.765 149.116  74
  -5  -6   1 617.057 145.139  56
  -5  -6   0 1446.98 226.234  74
  -5  -6  -1 595.631 147.945  74
  -5  -6  -1 799.367 156.841  53
  -5  -6  -2 18491.8 751.448  74
  -5  -6  -2 19137.7 747.925  53
  -5  -6  -3 2806.14 293.150  74
  -5  -6  -3 2728.49 294.624  53
   5   6   3 2505.87 311.827  47
   5   6   4 2897.85 317.776  54
  -5  -6  -4 3151.04 314.951  53
   5   6   4 2615.36 315.602  47
   5   6   5 2915.19 314.777  54
  -5  -6  -5 3828.19 336.823  53
  -5  -6  -5 3735.63 310.562  51
   5   6   5 3072.88 337.280  47
   5   6   6 54.6480 82.9999  57
   5   6   6 294.477 125.098  54
  -5  -6  -6 234.802 109.217  53
  -5  -6  -6 26.8868 90.0904  51
  -5  -6  -6 108.955 75.3040  50
   5   6   6 96.3192 106.819  47
   5   6   7 3362.81 298.950  57
  -5  -6  -7 3961.56 309.540  53
  -5  -6  -7 3980.32 307.595  51
   5   6   7 3835.02 352.357  47
   5   6   8 2613.31 240.447  57
  -5  -6  -8 2903.45 252.319  51
   5   6   9 2576.73 192.144  46
   5   6   9 2870.27 226.213  57
  -5  -6  -9 3184.28 236.353  51
  -5  -7   5 2158.35 176.173  56
  -5  -7   4 1008.42 142.715  56
  -5  -7   3 7342.84 393.891  73
  -5  -7   3 7674.64 403.346  56
  -5  -7   2 1654.80 217.820  73
  -5  -7   2 1585.36 194.129  56
  -5  -7   1 1151.13 196.951  73
  -5  -7   1 1383.73 181.718  56
  -5  -7   0 4996.25 394.910  73
  -5  -7  -1 3414.30 324.981  73
  -5  -7  -1 3334.83 281.954  53
  -5  -7  -2 26977.1 878.415  73
  -5  -7  -2 26709.7 833.004  53
   5   7   2 26770.5 873.340  47
  -5  -7  -3 893.858 167.739  73
   5   7   3 750.732 162.904  54
  -5  -7  -3 814.582 159.128  53
   5   7   3 826.354 169.311  47
   5   7   4 5535.90 395.592  54
  -5  -7  -4 5970.62 404.863  53
   5   7   4 6072.08 420.202  47
   5   7   5 502.944 135.275  54
  -5  -7  -5 525.368 128.317  50
   5   7   5 304.617 112.285  47
   5   7   6 365.444 115.554  57
   5   7   6 345.515 107.487  54
  -5  -7  -6 281.188 90.9173  51
  -5  -7  -6 360.698 95.1106  50
   5   7   6 578.497 131.643  47
  -5  -7  -7 24419.7 643.185  51
  -5  -7  -7 25041.8 639.475  50
   5   7   8 11.8447 56.5661  57
  -5  -7  -8 6.38814 51.2943  51
  -5  -8   2 1779.80 181.620  73
  -5  -8   2 1658.32 156.885  56
  -5  -8   1 5526.11 339.244  73
  -5  -8   0 2498.33 247.907  73
  -5  -8  -1 2849.54 260.807  73
  -5  -8  -1 3065.96 243.759  50
  -5  -8  -2 20850.1 670.565  73
   5   8   2 19004.1 638.332  54
  -5  -8  -2 19732.7 626.982  50
  -5  -8  -3 1735.70 191.849  73
   5   8   3 1780.35 196.461  54
  -5  -8  -3 1923.80 203.912  50
   5   8   4 4827.70 302.475  54
  -5  -8  -4 4682.41 302.042  50
   5   8   5 25.9560 75.6279  57
   5   8   5 130.545 58.5770  54
  -5  -8  -5 191.580 79.2317  50
   5   8   6 3.30806 59.4540  57
  -5  -8  -6 162.673 70.6572  50
   6  -6  -2 4521.58 272.135  58
   6  -6  -1 187.966 73.4423  58
   6  -6   0 4012.22 272.649  58
   6  -6   0 3231.11 187.271  55
   6  -6   1 3880.49 264.611  58
   6  -6   1 3838.20 216.410  55
   6  -6   2 88.1217 64.6799  58
   6  -6   2 75.2312 50.1608  55
  -6   6  -2 172.252 62.0813  53
   6  -6   3 253.631 74.5160  55
  -6   5   4 425.406 89.6866  71
  -6   5   4 657.769 90.8759  67
  -6   5   4 448.680 90.5147  64
   6  -5  -4 474.900 97.5549  58
  -6   5   3 18440.9 575.053  64
   6  -5  -3 17588.7 609.859  58
  -6   5   2 7759.01 388.769  64
   6  -5  -2 7594.34 438.556  58
  -6   5   1 264.622 76.6453  71
  -6   5   1 331.667 99.7011  64
   6  -5  -1 120.246 93.8169  58
   6  -5   0 5678.14 398.024  58
   6  -5   0 4500.85 309.399  55
   6  -5   1 2510.85 272.680  58
   6  -5   1 2313.07 223.698  55
   6  -5   2 6666.88 421.649  58
   6  -5   2 7049.17 382.721  55
   6  -5   3 1252.32 188.963  58
   6  -5   3 1133.49 167.147  55
  -6   5  -3 934.014 143.389  53
   6  -5   4 681.721 133.438  55
   6  -5   5 3668.37 242.536  55
   6  -5   6 262.307 63.6572  55
  -6   5  -6 404.262 79.7047  52
  -6   4   6 2166.15 162.045  67
   6  -4  -6 2201.48 151.921  60
  -6   4   5 895.532 132.066  71
  -6   4   5 734.237 121.137  67
  -6   4   5 842.951 132.401  64
   6  -4  -5 976.071 126.820  60
  -6   4   4 101.296 75.5393  67
  -6   4   4-3.25406 72.3985  64
   6  -4  -4 130.681 75.0024  60
   6  -4  -4-7.74071 87.1106  58
  -6   4   3 19655.2 636.089  67
  -6   4   3 20695.3 701.695  64
   6  -4  -3 21268.2 654.229  60
   6  -4  -3 21864.1 759.221  58
  -6   4   2 56.9224 68.7057  67
  -6   4   2 19.8668 87.1013  64
   6  -4  -2 134.523 92.8135  60
   6  -4  -2 220.598 118.476  58
  -6   4   1 4709.69 318.934  67
  -6   4   1 4072.10 325.191  64
   6  -4  -1 4627.59 331.770  60
   6  -4  -1 4330.88 381.321  58
  -6   4   0 970.635 159.053  71
   6  -4   0 1054.61 201.808  58
   6  -4   0 1211.34 161.163  49
   6  -4   1 6675.00 480.153  58
   6  -4   2 796.584 163.276  58
   6  -4   3 332.044 134.117  58
   6  -4   3 112.742 88.6585  55
  -6   4  -3 261.216 89.2879  53
   6  -4   4 3221.79 315.177  58
   6  -4   4 2870.07 264.276  55
  -6   4  -4 3066.51 260.700  53
   6  -4   5 1764.90 193.193  55
   6  -4   6 1982.31 187.329  55
   6  -4   7-14.7038 55.7393  72
   6  -4   7-100.311 73.3425  55
  -6   4  -7-57.5255 70.6907  52
  -6   3   6 1142.06 135.663  71
  -6   3   6 1056.00 141.249  67
  -6   3   6 1131.86 143.021  64
   6  -3  -6 932.268 126.435  60
  -6   3   6 971.870 119.878  48
  -6   3   5 582.673 122.290  71
  -6   3   5 755.746 134.846  67
  -6   3   5 824.708 147.329  64
   6  -3  -5 789.802 128.416  60
  -6   3   4 4542.39 328.952  67
  -6   3   4 4169.96 339.893  64
   6  -3  -4 4359.06 310.734  60
  -6   3   3 96.0911 64.5223  67
  -6   3   3-5.87921 81.9105  64
   6  -3  -3 213.419 94.5673  60
   6  -3  -3-29.7887 105.950  58
  -6   3   3 76.6008 63.1008  53
  -6   3   2 417.537 123.333  67
  -6   3   2 309.554 109.473  64
   6  -3  -2 173.412 98.7085  60
   6  -3  -2 606.152 154.832  58
   6  -3  -2 478.194 117.297  49
  -6   3   1-16.4811 72.1854  67
  -6   3   1 90.3650 100.230  64
   6  -3  -1 49.9404 73.5239  60
   6  -3  -1-83.7265 116.286  58
   6  -3  -1-8.22417 62.7814  49
  -6   3   0 1566.72 218.981  71
  -6   3   0 1921.71 224.615  67
  -6   3   0 1787.61 221.306  64
   6  -3   0 1622.14 209.945  60
   6  -3   0 1520.64 244.972  58
   6  -3   0 1653.14 207.307  49
  -6   3  -1 8765.81 481.524  71
   6  -3   1 9040.18 572.922  58
   6  -3   1 8719.21 474.868  49
   6  -3   2 76.1688 121.796  58
   6  -3   2 27.6809 99.1261  49
   6  -3   3 7781.14 530.710  58
  -6   3  -3 9057.72 510.889  53
   6  -3   3 8964.30 482.192  49
   6  -3   4 70.9761 91.4994  58
   6  -3   4 4.28405 65.3417  55
  -6   3  -4 110.182 88.8569  53
   6  -3   5 1445.04 193.508  55
   6  -3   6 21014.0 638.089  55
  -6   3  -7 13540.2 525.281  52
   6  -3   8 2750.17 229.445  72
  -6   3  -8 2649.03 202.851  52
   6  -3   9 1442.16 140.231  72
  -6   3  -9 1562.22 137.009  63
  -6   2   7 3238.87 203.128  67
   6  -2  -7 2923.47 197.696  60
  -6   2   7 2984.13 218.848  56
  -6   2   7 3115.37 208.852  48
  -6   2   6 189.318 68.3610  71
  -6   2   6 375.303 99.0416  67
   6  -2  -6 241.932 79.6601  60
  -6   2   6 241.397 86.5855  48
   6  -2  -5 5881.24 349.801  45
  -6   2   5 5719.46 356.645  71
  -6   2   5 5639.31 361.182  67
  -6   2   5 6399.56 399.494  64
   6  -2  -5 6024.88 357.170  60
  -6   2   5 6380.15 361.966  48
   6  -2  -4 5660.86 369.410  45
  -6   2   4 5165.97 369.622  67
  -6   2   4 5386.67 392.766  64
   6  -2  -4 5139.92 349.807  60
   6  -2  -4 6040.36 351.086  49
  -6   2   3 142.710 90.7141  67
  -6   2   3-10.8638 109.557  64
   6  -2  -3-25.2071 76.7112  60
   6  -2  -3-20.3647 80.6449  49
  -6   2   2 5426.83 392.601  67
  -6   2   2 5286.00 403.116  64
   6  -2  -2 5199.02 367.305  60
   6  -2  -2 5883.66 429.321  58
  -6   2   2 5363.92 381.396  53
   6  -2  -2 4904.41 348.384  49
  -6   2   1 225.561 95.4488  67
  -6   2   1 478.696 140.214  64
   6  -2  -1 562.518 134.717  60
   6  -2  -1 604.236 143.635  58
   6  -2  -1 476.146 121.687  49
  -6   2   0 4050.37 350.168  71
  -6   2   0 3636.87 318.272  67
  -6   2   0 3800.32 330.096  64
   6  -2   0 3952.65 318.723  60
   6  -2   0 3991.04 377.817  58
   6  -2   0 3790.58 317.793  49
  -6   2  -1 18525.0 718.900  71
   6  -2   1 17929.7 661.349  60
   6  -2   1 17978.5 802.259  58
   6  -2   1 18075.4 693.538  49
  -6   2  -2 10845.5 536.586  71
   6  -2   2 10924.3 632.982  58
  -6   2  -2 10300.3 568.077  53
   6  -2   2 11657.2 563.738  49
  -6   2  -3 3760.78 299.462  37
   6  -2   3 3929.63 387.867  58
  -6   2  -3 3426.20 331.952  53
   6  -2   3 4436.27 351.161  49
   6  -2   4 958.574 217.620  58
  -6   2  -4 821.758 173.745  53
   6  -2   4 901.245 166.370  49
   6  -2   5 5.19900 82.4514  55
  -6   2  -7 22685.4 738.365  52
  -6   2  -8 7354.17 382.608  52
   6  -2   9 1171.41 150.925  72
  -6   2  -9 1182.75 131.419  70
  -6   2  -9 1220.39 145.358  63
  -6   2  -9 801.511 109.296  52
   6  -1  -7 501.302 100.660  45
  -6   1   7 402.686 81.2585  67
   6  -1  -7 394.205 91.0708  60
  -6   1   7 505.430 110.607  56
  -6   1   7 279.667 81.6652  48
   6  -1  -6 745.084 130.783  45
  -6   1   6 659.257 124.429  67
   6  -1  -6 708.828 126.063  60
   6  -1  -6 684.203 108.319  49
  -6   1   6 997.966 154.160  48
   6  -1  -5 5906.64 375.585  45
  -6   1   5 6127.57 367.820  71
  -6   1   5 6482.61 387.850  67
  -6   1   5 5907.50 391.767  64
   6  -1  -5 6429.37 377.060  60
   6  -1  -5 6146.79 353.763  49
  -6   1   5 7375.76 414.165  48
   6  -1  -4 10100.1 512.451  45
  -6   1   4 9032.40 487.372  71
  -6   1   4 9201.99 493.776  67
  -6   1   4 9308.92 521.945  64
   6  -1  -4 9874.93 487.907  60
   6  -1  -4 9715.77 479.787  49
   6  -1  -3 3964.98 330.889  45
  -6   1   3 3929.50 340.136  71
  -6   1   3 4115.95 341.624  67
  -6   1   3 4179.46 362.712  64
   6  -1  -3 4122.63 319.661  60
   6  -1  -3 3963.03 319.724  49
   6  -1  -2 123.908 97.0346  45
  -6   1   2-156.877 99.6486  71
  -6   1   2-19.9348 88.3183  67
  -6   1   2 93.2483 102.298  64
   6  -1  -2-23.0002 73.0530  60
  -6   1   2 83.3875 61.4516  53
   6  -1  -2 82.6279 82.8971  49
  -6   1   1 7844.89 481.983  71
  -6   1   1 8461.31 492.484  67
  -6   1   1 8097.85 500.395  64
   6  -1  -1 8237.93 445.659  60
  -6   1   1 7913.20 486.087  53
   6  -1  -1 8485.72 482.046  49
  -6   1   0 6718.81 441.439  71
  -6   1   0 7087.57 446.430  67
  -6   1   0 6938.37 450.134  64
   6  -1   0 7110.66 483.460  58
  -6   1   0 6718.45 454.510  53
   6  -1   0 6938.22 434.578  49
  -6   1  -1 8886.07 507.828  71
   6  -1   1 8915.61 556.088  38
   6  -1   1 8679.92 546.641  58
  -6   1  -1 8304.18 509.069  53
   6  -1   1 9338.09 501.004  49
  -6   1  -2 1212.38 191.542  71
   6  -1   2 927.658 194.823  38
   6  -1   2 1436.21 229.487  58
  -6   1  -2 1254.15 209.156  53
   6  -1   2 1418.68 207.563  49
   6  -1   3 184.807 122.531  38
   6  -1   3 203.545 93.7286  58
  -6   1  -3-64.2770 65.6251  53
   6  -1   3 19.9444 73.0776  49
   6  -1   4 3921.49 373.188  38
  -6   1  -4 4118.61 347.633  53
   6  -1   4 3883.66 327.829  49
  -6   1  -5 29.0250 76.4931  53
  -6   1  -6 1360.22 210.256  52
  -6   1  -7 260.969 117.105  52
  -6   1  -8 861.139 148.518  52
   6  -1   9 2957.66 247.247  72
  -6   1  -9 2949.21 233.733  70
  -6   1  -9 2745.52 226.534  63
  -6   1  -9 2591.66 223.118  52
   6  -1  10 872.544 118.926  72
  -6   1 -10 975.900 112.455  70
  -6   1 -10 1210.08 129.182  63
   6   0  -8 182.604 56.7404  45
   6   0  -7 528.801 106.993  45
   6   0  -7 425.190 89.3015  60
  -6   0   7 338.878 90.6447  56
   6   0  -7 480.409 85.2658  49
  -6   0   7 508.538 105.917  48
   6   0  -6 5201.28 337.572  45
   6   0  -6 4736.53 299.539  60
  -6   0   6 4437.77 335.902  56
   6   0  -6 4733.60 300.951  49
  -6   0   6 5157.80 338.407  48
   6   0  -5 304.764 107.291  45
  -6   0   5 369.486 97.1500  67
   6   0  -5 428.593 105.953  60
   6   0  -5 478.824 124.684  49
  -6   0   5 430.626 128.246  48
   6   0  -4 4686.78 364.441  45
  -6   0   4 4528.43 339.239  71
  -6   0   4 4292.72 333.500  67
   6   0  -4 4237.37 312.770  60
   6   0  -4 4384.64 338.556  49
  -6   0   4 4655.69 346.910  48
   6   0  -3 77.5755 170.066  45
  -6   0   3-43.2597 66.2665  71
  -6   0   3 5.36760 83.2953  67
  -6   0   3 17.7222 81.2770  64
   6   0  -3 64.3433 58.0539  60
   6   0  -3 21.7865 69.9202  49
   6   0  -2 1279.88 204.947  45
  -6   0   2 1123.70 193.130  71
  -6   0   2 1262.40 191.305  67
  -6   0   2 1043.20 198.255  64
   6   0  -2 1312.48 195.441  49
   6   0  -1 2571.35 275.466  45
  -6   0   1 2540.54 272.597  71
  -6   0   1 2389.08 264.623  67
  -6   0   1 2851.76 300.749  64
  -6   0   1 2286.00 259.248  53
   6   0  -1 2661.90 273.618  49
  -6   0   0 4234.54 351.519  71
  -6   0   0 4684.32 455.769  25
  -6   0   0 4590.19 371.282  67
   6   0   0 3858.33 432.783  17
  -6   0   0 4498.69 363.480  64
   6   0   0 4718.27 395.514  38
  -6   0   0 5048.37 389.247  53
   6   0   0 4341.85 346.091  49
  -6   0  -1 8969.29 508.505  71
  -6   0  -1 10791.2 674.763  25
   6   0   1 10162.1 578.337  38
  -6   0  -1 9429.14 537.981  53
   6   0   1 10098.0 519.159  49
  -6   0  -2 3358.55 310.456  71
   6   0   2 3168.18 336.803  38
   6   0   2 3430.74 339.135  58
  -6   0  -2 2892.01 305.582  53
   6   0   2 3427.67 302.788  49
  -6   0  -3 5956.04 408.821  71
   6   0   3 5916.03 455.312  38
   6   0   3 5350.88 434.876  58
  -6   0  -3 7035.52 460.885  53
   6   0   3 6368.80 406.629  49
  -6   0  -4 1767.92 220.735  28
   6   0   4 2131.60 276.863  38
  -6   0  -4 2173.13 258.827  53
   6   0   4 1902.12 225.344  49
  -6   0  -5 916.172 167.914  28
   6   0   5 830.009 171.295  38
  -6   0  -5 866.919 164.473  53
  -6   0  -5 1030.02 185.717  52
   6   0   5 1384.94 192.631  49
  -6   0  -6 418.855 132.979  52
  -6   0  -7 221.638 115.876  52
   6   0   8 7100.47 383.439  46
  -6   0  -8 7135.22 390.381  63
  -6   0  -8 7437.59 432.367  52
   6   0   9 2741.58 218.455  46
   6   0   9 2745.74 234.583  72
  -6   0  -9 2571.54 236.167  70
  -6   0  -9 2710.59 226.543  63
  -6   0  -9 2743.06 242.480  52
   6   0  10 6188.13 291.325  72
  -6   0 -10 5712.59 293.788  70
  -6   0 -10 5740.38 282.199  63
   6   0  10 6000.05 281.458  46
   6   1  -7 5172.57 295.917  45
   6   1  -7 5216.48 260.152  60
  -6  -1   7 5000.59 307.061  56
   6   1  -7 4988.61 272.190  49
  -6  -1   7 5395.69 310.265  48
   6   1  -6 125.238 83.7118  45
   6   1  -6 288.265 86.9282  60
  -6  -1   6 161.250 93.2993  56
   6   1  -6 63.6857 66.8880  49
  -6  -1   6 32.8432 73.9002  48
   6   1  -5 7528.02 432.009  45
  -6  -1   5 7796.46 471.357  56
   6   1  -5 6604.37 403.937  49
  -6  -1   5 7858.21 445.578  48
   6   1  -4 4395.25 347.328  45
  -6  -1   4 5620.24 359.589  67
   6   1  -4 4964.13 364.462  49
  -6  -1   4 5139.32 370.005  48
   6   1  -3 1229.92 199.343  45
  -6  -1   3 1414.36 193.270  71
  -6  -1   3 1484.11 194.807  67
   6   1  -3 1449.04 210.839  49
   6   1  -2 9487.43 514.219  45
  -6  -1   2 9934.67 524.654  71
  -6  -1   2 9843.88 509.743  67
   6   1  -2 9363.94 511.898  49
   6   1  -1 4127.77 342.241  45
  -6  -1   1 4043.06 343.172  71
  -6  -1   1 4388.47 351.982  53
   6   1  -1 4402.90 348.502  49
  -6  -1   0 85505.0 1562.88  71
  -6  -1   0 86463.8 1949.93  25
   6   1   0 86363.7 1634.33  38
  -6  -1   0 83655.2 1550.53  53
   6   1   0 87069.7 1511.67  49
  -6  -1  -1 1955.37 245.158  71
  -6  -1  -1 2014.14 307.474  25
   6   1   1 1621.92 246.721  38
  -6  -1  -1 1738.27 241.359  53
   6   1   1 1603.32 206.622  49
  -6  -1  -2 191.844 96.5383  28
  -6  -1  -2 215.583 91.7556  71
   6   1   2 121.762 70.8193  38
  -6  -1  -2 226.163 105.151  53
   6   1   2 258.486 100.956  49
  -6  -1  -3 4095.46 344.677  71
   6   1   3 4280.25 392.689  38
  -6  -1  -3 4075.35 356.974  53
  -6  -1  -3 4198.94 326.423  52
   6   1   3 4040.59 320.757  49
  -6  -1  -3 4349.16 349.662  28
   6   1   4 7139.38 502.718  38
  -6  -1  -4 6896.55 458.533  53
  -6  -1  -4 6499.42 425.165  52
  -6  -1  -4 6473.79 426.598  28
   6   1   5 41944.6 1183.10  38
  -6  -1  -5 44451.4 1134.24  53
  -6  -1  -5 41489.9 1093.32  52
  -6  -1  -5 44914.6 1119.77  28
   6   1   6 888.143 155.237  46
  -6  -1  -6 757.665 156.231  53
  -6  -1  -6 768.137 167.490  52
   6   1   7 922.994 154.591  46
  -6  -1  -7 956.457 174.074  52
   6   1   8 4643.63 326.728  46
  -6  -1  -8 4621.23 340.339  70
  -6  -1  -8 4893.42 360.024  52
   6   1   9 1508.04 182.723  46
  -6  -1  -9 1491.44 188.250  70
  -6  -1  -9 1743.69 179.550  63
   6   1  10 1831.31 172.420  46
  -6  -1 -10 1896.58 183.257  70
  -6  -1 -10 2151.59 173.676  63
   6   2  -7 265.346 79.6288  45
  -6  -2   7 413.176 102.162  56
   6   2  -7 316.583 74.4878  49
   6   2  -6 4639.09 304.491  45
  -6  -2   6 3985.69 306.961  56
   6   2  -6 4048.91 287.421  49
   6   2  -5 7502.77 414.848  45
  -6  -2   5 8072.50 471.522  56
   6   2  -5 7274.40 412.756  49
   6   2  -4 14.1865 75.6374  45
  -6  -2   4 42.2779 81.6123  56
   6   2  -4 9.39840 74.2002  49
  -6  -2   4 139.091 93.4259  48
   6   2  -3 4558.61 346.691  45
  -6  -2   3 4197.51 361.063  56
   6   2  -3 4498.46 351.293  49
  -6  -2   3 4851.28 361.398  48
   6   2  -2 4006.73 328.950  45
  -6  -2   2 4234.31 339.411  71
  -6  -2   2 3800.85 339.496  56
   6   2  -2 4592.00 358.014  49
   6   2  -2 3786.93 331.743  29
   6   2  -1 48003.5 1109.48  45
  -6  -2   1 47855.0 1150.87  71
   6   2  -1 47824.8 1127.12  49
  -6  -2   0 37800.4 989.994  28
  -6  -2   0 37593.0 1031.96  71
  -6  -2   0 36648.3 1020.94  53
   6   2   0 37226.2 981.058  49
  -6  -2  -1 1730.52 218.405  28
  -6  -2  -1 1797.73 234.413  71
  -6  -2  -1 1771.76 304.262  25
   6   2   1 1753.57 248.315  38
  -6  -2  -1 1864.54 243.647  53
   6   2   1 1839.32 221.667  49
  -6  -2  -2 3683.82 327.651  28
  -6  -2  -2 3448.15 322.520  71
   6   2   2 3956.64 364.528  38
  -6  -2  -2 3476.34 328.966  53
  -6  -2  -3 83.2071 92.4181  28
   6   2   3 64.7699 90.1135  38
  -6  -2  -3 146.177 78.6725  53
  -6  -2  -4-39.2090 80.7067  28
   6   2   4 76.7079 85.8673  38
  -6  -2  -4 94.1940 102.677  53
  -6  -2  -4 219.455 99.9709  52
   6   2   5 2012.98 263.181  38
  -6  -2  -5 2155.00 257.280  53
  -6  -2  -5 2151.09 255.733  52
  -6  -2  -5 2237.48 260.949  28
  -6  -2  -6 4223.85 344.522  53
  -6  -2  -6 3921.24 339.297  52
   6   2   7 4720.48 354.768  46
  -6  -2  -7 5438.16 370.139  70
  -6  -2  -7 4779.49 376.823  52
   6   2   8 167.822 86.8791  46
  -6  -2  -8 216.676 79.8110  70
   6   2   9 4447.84 304.362  46
  -6  -2  -9 4495.50 306.677  70
   6   2  10 35.4369 58.2451  46
  -6  -2 -10 89.0115 68.1319  70
  -6  -3   7 9765.61 374.730  56
   6   3  -7 9477.61 347.162  49
   6   3  -6 936.530 126.140  45
  -6  -3   6 1143.90 168.572  56
   6   3  -6 890.501 136.097  49
   6   3  -5 3564.20 264.811  45
  -6  -3   5 3981.40 322.736  56
   6   3  -5 3652.60 288.056  49
   6   3  -4 3212.53 264.190  45
  -6  -3   4 3532.00 320.813  56
   6   3  -4 3129.94 280.833  49
  -6  -3   3 1823.24 221.729  74
  -6  -3   3 1876.82 235.521  56
   6   3  -3 2078.89 232.887  49
  -6  -3   2 4843.97 346.326  71
  -6  -3   2 4513.39 365.867  56
   6   3  -2 4422.95 342.556  49
  -6  -3   1-9.55641 69.6193  71
   6   3  -1 11.9718 70.0347  49
   6   3  -1-99.2700 70.2998  29
  -6  -3   0 7383.34 459.471  71
  -6  -3   0 7078.76 449.598  53
  -6  -3  -1 6389.73 428.430  28
   6   3   1 6772.95 462.881  38
  -6  -3  -1 6335.42 436.120  53
  -6  -3  -2 960.586 182.482  28
   6   3   2 1062.93 195.953  38
  -6  -3  -2 733.237 168.044  53
  -6  -3  -3 450.907 134.002  28
   6   3   3 453.400 128.655  38
   6   3   3 515.746 135.731  54
  -6  -3  -3 704.217 169.580  53
   6   3   4 7640.81 513.191  38
   6   3   4 7725.03 488.804  54
  -6  -3  -4 8337.21 506.572  53
  -6  -3  -4 8042.52 479.378  28
   6   3   5 84.3520 92.7871  54
  -6  -3  -5 57.8940 74.7039  53
   6   3   5 224.955 105.672  47
  -6  -3  -6 9883.76 475.734  70
  -6  -3  -6 10261.7 539.337  53
   6   3   6 9635.31 561.715  47
  -6  -3  -7 2365.85 237.960  70
  -6  -3  -7 2340.17 244.396  53
   6   3   7 2254.27 270.314  47
   6   3   8 1002.94 166.264  46
  -6  -3  -8 928.610 150.727  70
   6   3   8 974.115 164.687  47
   6   3   9 12724.5 500.946  46
  -6  -3  -9 12735.5 480.419  70
   6   3  10 351.178 83.5962  46
  -6  -3 -10 409.337 89.0247  70
  -6  -4   6 605.507 111.900  56
   6   4  -6 401.047 91.1826  49
  -6  -4   5 5796.26 360.251  56
   6   4  -5 6332.12 339.314  49
  -6  -4   4 3556.08 307.687  56
   6   4  -4 3707.96 282.987  49
  -6  -4   3 1617.05 211.240  74
  -6  -4   3 1526.63 211.680  56
   6   4  -3 1659.61 201.680  49
  -6  -4   2 12079.0 590.779  74
  -6  -4   2 12410.0 584.606  56
   6   4  -2 12831.9 542.914  49
  -6  -4   1 942.880 185.081  74
  -6  -4   0 644.499 153.638  74
  -6  -4   0 706.933 151.053  53
  -6  -4  -1 6453.02 460.966  74
  -6  -4  -1 6085.05 421.592  53
  -6  -4  -2 67.0531 82.5055  74
   6   4   2 10.6844 86.9165  38
   6   4   2 57.9829 83.4228  54
  -6  -4  -2-29.6417 102.489  53
  -6  -4  -3 1257.03 201.132  74
   6   4   3 1043.32 187.039  54
  -6  -4  -3 1495.88 234.313  53
   6   4   4 3999.28 366.028  54
  -6  -4  -4 4294.89 364.207  53
   6   4   4 3190.32 351.391  47
   6   4   5 309.093 118.997  54
  -6  -4  -5 366.138 125.212  53
   6   4   5 287.356 123.089  47
  -6  -4  -6 2511.79 268.795  53
   6   4   6 2466.75 299.042  47
  -6  -4  -7 1831.36 210.458  53
   6   4   7 1865.60 243.783  47
   6   4   8 1770.17 204.387  46
  -6  -4  -8 1829.39 183.302  70
   6   4   8 1573.07 205.627  47
   6   4   9 22781.8 625.616  46
  -6  -4  -9 24353.9 586.934  70
   6   4  10 1576.21 141.829  46
  -6  -4 -10 1479.99 142.948  51
  -6  -5   5 4413.16 272.986  56
   6   5  -5 4770.83 245.170  49
  -6  -5   4 1248.29 166.190  56
   6   5  -4 1573.74 161.718  49
  -6  -5   3 329.236 101.235  74
  -6  -5   3 302.866 105.711  56
  -6  -5   2 20602.2 734.126  74
  -6  -5   2 22018.6 730.462  56
  -6  -5   1 2441.28 282.016  74
  -6  -5   0 7049.20 466.672  74
  -6  -5  -1 132.074 110.881  74
  -6  -5  -1 234.064 101.270  53
  -6  -5  -2 13068.0 628.498  74
   6   5   2 13294.0 630.352  54
  -6  -5  -2 14914.9 651.528  53
  -6  -5  -3 6035.20 412.436  74
   6   5   3 4873.36 388.267  54
  -6  -5  -3 5829.33 415.607  53
   6   5   4 822.315 174.698  54
  -6  -5  -4 1197.82 199.589  53
   6   5   4 910.431 194.780  47
   6   5   5 8423.28 500.110  54
  -6  -5  -5 9140.66 500.755  53
   6   5   5 8139.23 529.146  47
  -6  -5  -6 1266.69 185.528  53
   6   5   6 1212.49 210.044  47
  -6  -5  -7 16969.5 598.563  53
  -6  -5  -7 16884.3 587.063  51
   6   5   7 16349.0 674.861  47
   6   5   8 47.1098 54.4758  46
  -6  -5  -8 128.554 70.6387  51
   6   5   9-93.2716 65.8048  46
  -6  -5  -9 31.7461 55.7226  51
  -6  -6   4 2858.83 209.121  56
  -6  -6   3-39.3011 68.9613  73
  -6  -6   3 49.8833 61.0865  56
  -6  -6   2 687.483 123.305  56
  -6  -6   1 1769.18 226.023  74
  -6  -6   0 203.345 112.510  74
  -6  -6  -1 121.260 93.5043  74
  -6  -6  -1 82.0955 85.9643  53
  -6  -6  -2 2869.61 285.247  74
   6   6   2 2919.43 288.018  54
  -6  -6  -2 2829.56 270.992  53
   6   6   2 2919.59 310.203  47
  -6  -6  -3 2335.48 245.750  74
   6   6   3 2162.45 259.116  54
  -6  -6  -3 2524.13 258.902  53
   6   6   3 2225.04 271.928  47
   6   6   4 6169.15 413.525  54
  -6  -6  -4 6627.12 415.804  53
   6   6   4 6490.45 443.968  47
   6   6   5 1481.17 206.253  54
  -6  -6  -5 1587.87 205.742  53
  -6  -6  -5 1409.44 175.271  50
   6   6   5 1456.04 219.351  47
  -6  -6  -6 218.394 93.9949  53
   6   6   6 10.8140 96.4097  47
  -6  -6  -7-90.7662 78.6188  51
   6   6   7 31.8793 76.0375  47
   6   6   8 214.406 67.3085  46
  -6  -6  -8 303.400 77.9676  51
  -6  -7   2 663.727 107.144  73
  -6  -7   1 2898.74 240.273  73
  -6  -7   0 1884.37 208.475  73
   6   7   0 1918.22 203.502  54
   6   7   0 1911.13 194.580  47
  -6  -7  -1 10138.0 474.455  73
   6   7   1 10287.7 470.682  54
   6   7   1 10242.1 463.787  47
  -6  -7  -2 679.870 135.249  73
   6   7   2 590.337 140.280  54
   6   7   2 623.395 124.072  47
  -6  -7  -3 6717.26 358.406  73
   6   7   3 5888.10 360.708  54
   6   7   3 6031.85 368.727  47
   6   7   4 324.186 97.5951  54
  -6  -7  -4 265.952 84.9540  50
   6   7   4 287.749 104.076  47
   6   7   5 174.268 72.4664  54
  -6  -7  -5 73.6570 83.7627  50
   6   7   5 337.106 98.5540  47
  -6  -7  -6 2191.85 163.057  50
   6   7   6 2489.29 210.592  47
   6   8   2 7008.97 302.152  54
  -6  -8  -2 7232.95 291.128  50
  -6  -8  -3 6104.01 267.020  50
  -7   4   2 1460.90 136.961  71
  -7   4   1 4519.02 244.211  71
   7  -4  -1 4241.25 276.306  58
  -7   4   1 4279.42 253.599  53
   7  -4   0 1148.70 161.471  58
  -7   4   0 1195.13 153.406  53
   7  -4   1 289.212 104.320  58
   7  -4   1 210.658 87.1915  55
  -7   4  -1 408.845 101.655  53
   7  -4   2-8.79584 69.4484  55
  -7   4  -2 364.631 86.5826  53
   7  -4   3 1364.92 155.660  55
  -7   4  -3 1775.00 164.044  53
   7  -4   4 2129.72 184.853  55
  -7   4  -4 2775.73 197.573  52
  -7   3   4 235.730 59.3231  71
   7  -3  -4 324.290 66.1845  60
  -7   3   3 533.788 104.955  71
   7  -3  -3 661.189 99.4720  60
  -7   3   2 70.8853 70.2043  71
  -7   3   2-38.2641 74.7233  64
   7  -3  -2-75.7151 84.8535  58
  -7   3   2 149.974 66.1031  53
   7  -3  -2 101.170 46.6809  49
  -7   3   1 826.338 135.653  71
  -7   3   1 1152.97 150.338  64
   7  -3  -1 1093.89 165.781  58
  -7   3   1 917.813 139.594  53
   7  -3  -1 1182.62 137.145  49
  -7   3   0 5313.06 318.937  71
   7  -3   0 4918.51 352.624  58
  -7   3   0 5009.09 332.693  53
   7  -3   0 5653.85 315.869  49
  -7   3  -1-76.5678 82.0197  71
   7  -3   1-34.5020 105.823  58
  -7   3  -1 168.677 78.5301  53
   7  -3   1 72.6475 62.9595  49
   7  -3   2 6558.94 423.044  58
  -7   3  -2 7231.83 399.624  53
   7  -3   3 1246.06 200.642  55
  -7   3  -3 3469.13 268.722  53
   7  -3   4 690.860 127.993  55
  -7   3  -4 1299.42 156.360  53
   7  -3   5 1563.58 161.228  55
  -7   3  -5 2412.08 205.040  52
  -7   3  -6 3453.82 222.680  52
  -7   2   4 6490.58 311.453  71
   7  -2  -4 6697.26 291.728  60
  -7   2   3 75.8471 66.3437  71
   7  -2  -3 83.2823 52.2117  60
   7  -2  -3 87.0047 55.0930  49
  -7   2   2 130.739 81.4060  71
   7  -2  -2 162.255 65.8788  60
  -7   2   2 68.4534 57.8549  53
   7  -2  -2 74.2751 51.7054  49
  -7   2   1 9651.52 471.346  71
   7  -2  -1 9567.87 419.522  60
   7  -2  -1 9521.09 475.027  58
  -7   2   1 10057.3 472.760  53
   7  -2  -1 9358.88 432.378  49
  -7   2   0 429.571 119.666  71
   7  -2   0 462.632 133.166  58
  -7   2   0 188.952 98.0068  53
   7  -2   0 280.357 98.6021  49
  -7   2  -1 431.789 121.358  71
   7  -2   1 509.901 130.852  58
  -7   2  -1 456.121 132.342  53
   7  -2   1 505.873 127.221  49
  -7   2  -2 2297.34 221.695  71
   7  -2   2 2214.78 264.183  58
  -7   2  -2 2116.20 239.926  53
   7  -2   2 2224.38 233.260  49
  -7   2  -3 617.113 138.004  53
   7  -2   3 378.623 123.139  49
  -7   2  -4 4588.25 319.420  53
  -7   2  -4 4369.25 313.058  52
  -7   2  -5-0.19394 67.9058  53
  -7   2  -5-0.62891 71.6563  52
  -7   2  -6 1828.92 190.645  52
  -7   2  -7 11.4033 44.7586  52
   7  -1  -5 18.1098 40.8549  60
  -7   1   5 105.488 62.4323  56
  -7   1   4 4032.28 260.677  71
   7  -1  -4 3809.04 229.138  60
   7  -1  -4 4010.99 244.786  49
  -7   1   3 1600.26 192.649  71
   7  -1  -3 1554.22 161.387  60
   7  -1  -3 1318.80 163.453  49
  -7   1   2 5945.14 379.412  71
   7  -1  -2 6139.10 325.962  60
   7  -1  -2 6121.87 357.764  49
  -7   1   1 151.813 96.8165  71
  -7   1   1 374.561 114.282  53
   7  -1  -1 147.818 81.8146  49
  -7   1   0 722.903 155.886  71
  -7   1   0 656.645 143.650  53
   7  -1   0 539.702 133.085  49
  -7   1  -1 1280.06 191.804  71
   7  -1   1 1504.01 210.842  58
  -7   1  -1 1269.66 194.496  53
   7  -1   1 1309.28 188.375  49
  -7   1  -2 311.151 94.7358  71
  -7   1  -2 338.163 122.981  53
   7  -1   2 510.969 120.204  49
  -7   1  -3 5239.41 343.903  71
  -7   1  -3 4649.07 354.787  53
  -7   1  -3 4825.18 333.654  52
   7  -1   3 5300.56 355.430  49
  -7   1  -4 409.567 119.136  53
  -7   1  -4 145.436 75.3578  52
  -7   1  -5 291.561 98.1714  53
  -7   1  -5 189.265 87.4692  52
  -7   1  -6 8293.13 421.739  52
  -7   1  -7 462.300 113.281  52
   7  -1   8 580.627 100.122  72
  -7   1  -8 475.887 89.0770  70
  -7   1  -8 455.957 86.7072  52
  -7   0   5 3528.33 243.069  56
   7   0  -5 3438.19 210.752  49
  -7   0   4 1059.68 137.736  71
  -7   0   4 968.487 145.497  56
   7   0  -4 1324.06 159.571  49
  -7   0   3 673.077 128.012  71
  -7   0   3 464.530 109.304  56
   7   0  -3 564.611 120.036  49
  -7   0   2 4672.13 342.410  71
   7   0  -2 4444.64 319.578  49
  -7   0   1 3083.17 289.225  71
  -7   0   1 2989.73 266.316  53
   7   0  -1 3062.18 275.222  49
  -7   0   0 2297.56 257.077  71
  -7   0   0 1795.94 224.251  53
   7   0   0 2050.39 225.846  49
  -7   0  -1 1008.96 175.016  71
  -7   0  -1 1109.50 192.282  53
   7   0   1 943.468 164.862  49
  -7   0  -2 2522.62 265.142  71
  -7   0  -2 2489.16 273.403  53
   7   0   2 2921.79 272.550  49
  -7   0  -3 3339.33 292.761  71
  -7   0  -3 3207.42 306.908  53
   7   0   3 3413.93 286.764  49
  -7   0  -4 142.467 101.108  53
  -7   0  -4 161.661 65.3590  52
   7   0   4 29.3297 66.8013  49
  -7   0  -5 4042.35 314.141  53
  -7   0  -5 3527.13 289.509  52
  -7   0  -6 892.336 143.617  53
  -7   0  -6 883.038 154.867  52
  -7   0  -7 410.494 109.241  52
  -7   0  -8 1552.04 159.211  70
  -7  -1   5 1220.99 149.053  56
   7   1  -5 997.145 125.404  49
  -7  -1   4-25.7089 61.0346  56
   7   1  -4-34.7834 73.3659  49
  -7  -1   3 7305.01 381.819  71
  -7  -1   3 7453.56 409.845  56
   7   1  -3 7182.06 387.806  49
  -7  -1   2 83.1174 66.3342  71
  -7  -1   2-6.85208 73.5153  56
   7   1  -2 220.824 98.0184  49
  -7  -1   1 1141.54 184.758  71
  -7  -1   1 992.850 157.520  53
   7   1  -1 901.850 153.154  49
  -7  -1   0 4244.13 345.648  71
  -7  -1   0 3865.72 324.805  53
   7   1   0 4383.73 329.527  49
  -7  -1  -1 2793.66 281.412  71
  -7  -1  -1 2485.64 271.977  53
   7   1   1 2891.80 266.765  49
  -7  -1  -2 4780.43 365.138  71
  -7  -1  -2 4642.60 371.157  53
   7   1   2 4920.39 344.310  49
  -7  -1  -3 738.374 152.871  53
   7   1   3 1108.62 169.264  49
  -7  -1  -4 2839.45 283.711  53
  -7  -1  -4 2572.94 245.068  52
  -7  -1  -5 66.2319 83.9429  53
  -7  -1  -5-46.2593 85.5019  52
  -7  -1  -6 1013.62 153.403  53
  -7  -1  -6 1134.85 176.128  52
  -7  -1  -7 4477.62 293.634  70
  -7  -1  -7 4385.29 304.410  52
  -7  -1  -8 3820.61 243.539  70
  -7  -2   5-60.5259 64.1972  56
   7   2  -5-45.2562 52.7028  49
  -7  -2   4 1137.29 153.656  56
   7   2  -4 1051.67 142.683  49
  -7  -2   3 245.484 87.5581  74
  -7  -2   3 186.952 81.7083  56
   7   2  -3 3.20795 69.5502  49
  -7  -2   2 11512.4 493.352  71
  -7  -2   2 11739.8 504.883  56
   7   2  -2 10682.7 482.297  49
  -7  -2   1 3422.28 293.075  71
   7   2  -1 3968.59 300.920  49
  -7  -2   0 412.195 117.350  71
  -7  -2   0 504.447 132.375  53
   7   2   0 252.068 88.6726  49
  -7  -2  -1 1346.01 203.603  53
   7   2   1 957.068 153.706  49
  -7  -2  -2 90.7211 77.3840  53
  -7  -2  -3 5527.34 400.046  53
  -7  -2  -4 7003.82 434.848  53
  -7  -2  -5 3214.12 292.864  53
  -7  -2  -6 665.752 117.238  70
  -7  -2  -6 848.352 149.312  53
   7   2   7 1766.72 165.719  46
  -7  -2  -7 1566.71 165.116  70
   7   2   8 4676.49 244.440  46
  -7  -2  -8 4616.37 257.814  70
  -7  -3   4 973.572 130.667  56
   7   3  -4 1172.02 134.430  49
  -7  -3   3-93.1410 76.7319  74
  -7  -3   3-37.7781 71.9767  56
   7   3  -3 90.2125 56.2272  49
  -7  -3   2 1694.97 201.567  74
   7   3  -2 1476.59 174.765  49
  -7  -3   1 3426.77 306.265  74
   7   3  -1 3724.71 273.096  49
  -7  -3   0 2262.38 230.720  53
  -7  -3  -1 204.066 95.7503  53
  -7  -3  -2-29.6083 78.6444  53
  -7  -3  -3 10605.1 535.551  53
   7   3   3 10740.0 563.679  47
  -7  -3  -4 216.948 85.9979  74
  -7  -3  -4 187.917 97.5952  53
   7   3   4 218.531 96.1927  47
  -7  -3  -5 2506.96 258.871  53
   7   3   5 2256.57 243.424  47
   7   3   6 63.6698 48.2733  46
  -7  -3  -6 165.486 89.5920  53
   7   3   6 216.604 89.5845  47
   7   3   7 218.628 69.8198  46
  -7  -3  -7 486.746 105.147  53
   7   3   8 3986.50 227.460  46
  -7  -3  -8 3929.83 208.020  70
  -7  -4   3 1710.58 160.380  74
  -7  -4   3 1714.69 170.088  56
   7   4  -3 1473.75 141.746  49
  -7  -4   2 1294.93 166.906  74
  -7  -4   1 6700.48 400.139  74
  -7  -4   0 13.0485 94.6448  74
  -7  -4  -1 52.7980 86.5734  74
  -7  -4  -1 183.520 86.0136  53
  -7  -4  -2 6257.05 404.688  74
  -7  -4  -2 6709.33 408.372  53
  -7  -4  -3 241.790 99.1112  74
   7   4   3 61.0862 76.5959  54
  -7  -4  -3 199.859 99.9589  53
   7   4   3 40.9559 70.1214  47
  -7  -4  -4 4707.92 315.922  74
  -7  -4  -4 4708.23 342.928  53
   7   4   4 3966.46 335.926  47
  -7  -4  -5 2068.19 224.848  53
   7   4   5 2294.69 243.625  47
  -7  -4  -6-23.6025 67.7350  53
   7   4   6 5.61678 72.9357  47
   7   4   7 10936.8 402.132  46
  -7  -4  -7 10626.3 391.198  53
   7   4   7 11394.7 442.537  47
  -7  -5   1 4769.12 305.923  74
  -7  -5   0 242.984 105.286  74
  -7  -5  -1 173.479 89.3030  74
  -7  -5  -1 133.491 74.6276  53
  -7  -5  -2 1423.67 192.563  74
   7   5   2 2151.78 208.737  54
  -7  -5  -2 1815.81 200.946  53
   7   5   2 1997.80 237.582  47
  -7  -5  -3 1620.20 186.122  74
   7   5   3 1483.39 180.931  54
  -7  -5  -3 1550.33 196.912  53
   7   5   3 1482.60 209.813  47
  -7  -5  -4 2795.12 245.307  53
   7   5   4 2898.91 275.743  47
  -7  -5  -5 105.328 73.4100  53
   7   5   5 65.2453 69.9212  47
  -7  -5  -6 871.809 127.230  53
   7   5   6 1106.20 153.062  47
   7   5   7 194.104 58.7995  46
  -7  -6   1 632.160 101.085  73
   7   6   0 166.806 62.4147  47
   7   6   1 2279.69 181.851  54
   7   6   1 2296.12 211.081  47
   7   6   2 9709.52 382.192  54
   7   6   2 9014.02 418.952  47
  -7  -6  -3 303.144 81.3185  73
   7   6   3 193.981 79.8423  54
  -7  -6  -3 424.986 95.6457  53
   7   6   3 223.641 92.2407  47
  -7  -6  -4 769.726 114.472  53
  -7  -6  -4 822.739 103.565  50
   7   6   4 810.851 135.340  47
  -7  -6  -5 1438.65 144.338  53
   7   6   5 1375.28 154.069  47
  -8   1   1 143.789 60.4863  71
   8  -1  -1 3.58359 39.4792  49
  -8   1   0 1212.77 134.978  71
  -8   1   0 1133.31 124.776  53
   8  -1   0 1363.74 132.965  49
  -8   1  -1 9302.41 369.635  53
   8  -1   1 8934.78 344.510  49
  -8   1  -2 2842.32 214.090  53
  -8   1  -3 127.492 59.6595  53
  -8   1  -4 714.406 101.704  53
   8   0  -1 7266.00 302.121  49
  -8   0   0 4136.65 239.108  53
   8   0   0 4007.11 238.958  49
  -8   0  -1 1297.04 152.478  53
   8   0   1 1334.25 144.916  49
  -8   0  -2 500.074 110.419  53
   8   0   2 601.328 98.7933  49
  -8   0  -3 1034.87 140.609  53
  -8   0  -4 3048.74 218.248  53
   8   1  -2 3100.86 182.708  49
  -8  -1   1 516.610 92.9886  74
   8   1  -1 563.855 91.1924  49
  -8  -1   0 9615.99 356.547  53
   8   1   0 10045.3 370.381  49
  -8  -1  -1 6710.06 331.966  53
   8   1   1 6419.03 298.745  49
  -8  -1  -2 285.558 90.7442  53
   8   1   2 228.546 68.7204  49
  -8  -1  -3 4681.12 292.066  53
  -8  -1  -4 1647.87 169.819  53
  -8  -1  -5 9657.79 356.554  53
  -8  -2   1 20570.2 529.333  74
   8   2  -1 20556.6 468.107  49
  -8  -2   0 33660.4 742.948  74
   8   2   0 33638.8 621.470  49
  -8  -2  -1 1086.32 154.829  74
  -8  -2  -1 1199.52 145.909  53
  -8  -2  -2 586.022 118.728  74
  -8  -2  -2 615.830 112.917  53
  -8  -2  -3 26.4512 62.2081  74
  -8  -2  -3 134.524 82.7620  53
  -8  -2  -4 1896.51 182.980  53
  -8  -2  -5 9620.84 358.894  53
  -8  -3   0 165.211 62.9067  74
  -8  -3  -1 158.013 79.0798  74
  -8  -3  -1 92.1395 54.0157  53
  -8  -3  -2 1747.54 172.865  74
  -8  -3  -2 1846.69 171.316  53
  -8  -3  -3 241.423 77.3526  74
  -8  -3  -3 398.952 93.0407  53
  -8  -3  -4 3527.05 228.754  53
   0   0   0    0.00    0.00   0
;
_shelx_hkl_checksum     43289
_shelx_res_file
;
    shelx.res created by SHELXL-2014/7
TITL 1
CELL  1.54180   6.7947   8.5169  11.1199   84.948   81.825   84.084
ZERR     2.00   0.0005   0.0008   0.0009    0.007    0.006    0.007
LATT   1
SFAC  C    H    N    O    S
UNIT  22 34 6 4 2
MERG   2
FMAP   2
PLAN   -1
SIZE     0.100   0.200   0.300
ACTA
BOND   $H
CONF
DFIX  0.84 0.01 O1 H1o O1w H1w O1w H2w
DFIX  1.39 0.1 H1w H2w
DFIX  0.88 N1 H1n N3 H3n
L.S.  12
TEMP  -173.00
WGHT    0.059300    0.168600
FVAR       7.13592
S1    5    0.285528    0.849233    0.303321    11.00000    0.02670    0.01587 =
         0.01519    0.00149   -0.00399   -0.00163
O1    4    0.346034    0.677114    0.023727    11.00000    0.02788    0.01387 =
         0.01641    0.00049   -0.00564   -0.00104
H1O   2    0.324954    0.763673    0.056823    11.00000   -1.50000
N1    3    0.248612    1.083721    0.127349    11.00000    0.02206    0.01212 =
         0.01471    0.00031   -0.00361   -0.00166
H1N   2    0.223991    1.182538    0.105272    11.00000   -1.20000
N2    3    0.265934    0.970456    0.046791    11.00000    0.01420    0.01562 =
         0.01509   -0.00117   -0.00140   -0.00244
N3    3    0.241189    1.162435    0.316565    11.00000    0.02153    0.01546 =
         0.01511    0.00053   -0.00335   -0.00204
H3N   2    0.227318    1.255784    0.279536    11.00000   -1.20000
C1    1    0.258316    1.039443    0.248103    11.00000    0.01259    0.01908 =
         0.01662   -0.00024   -0.00221   -0.00297
C2    1    0.239114    1.005696   -0.065584    11.00000    0.01255    0.01684 =
         0.01649    0.00142   -0.00136   -0.00374
C2'   1    0.187154    1.169799   -0.120945    11.00000    0.02385    0.01737 =
         0.01644   -0.00030   -0.00360   -0.00174
AFIX 137
H2'1  2    0.149693    1.242346   -0.056097    11.00000   -1.50000
H2'2  2    0.074963    1.168566   -0.167237    11.00000   -1.50000
H2'3  2    0.302977    1.205330   -0.175546    11.00000   -1.50000
AFIX   0
C3    1    0.267390    0.869945   -0.142602    11.00000    0.01198    0.01794 =
         0.01638   -0.00067   -0.00161   -0.00344
C4    1    0.321574    0.713895   -0.095563    11.00000    0.01461    0.01874 =
         0.01624    0.00167   -0.00278   -0.00450
C5    1    0.353158    0.589293   -0.171283    11.00000    0.01905    0.01523 =
         0.02389   -0.00061   -0.00320   -0.00369
AFIX  43
H5    2    0.391424    0.485369   -0.139076    11.00000   -1.20000
AFIX   0
C6    1    0.329073    0.616013   -0.293491    11.00000    0.02021    0.02353 =
         0.02183   -0.00656   -0.00127   -0.00701
AFIX  43
H6    2    0.350337    0.530325   -0.344458    11.00000   -1.20000
AFIX   0
C7    1    0.273898    0.767878   -0.341549    11.00000    0.01981    0.02757 =
         0.01557   -0.00140   -0.00362   -0.00632
AFIX  43
H7    2    0.256179    0.786268   -0.425003    11.00000   -1.20000
AFIX   0
C8    1    0.245074    0.891876   -0.266646    11.00000    0.01618    0.01941 =
         0.01786    0.00214   -0.00274   -0.00266
AFIX  43
H8    2    0.208920    0.995467   -0.300352    11.00000   -1.20000
AFIX   0
C9    1    0.236385    1.148444    0.448449    11.00000    0.02324    0.02279 =
         0.01509   -0.00061   -0.00282   -0.00486
AFIX  23
H9A   2    0.367816    1.102163    0.469745    11.00000   -1.20000
H9B   2    0.134440    1.077334    0.485907    11.00000   -1.20000
AFIX   0
C10   1    0.187159    1.310069    0.497115    11.00000    0.03611    0.02573 =
         0.02045   -0.00717   -0.00038   -0.00721
AFIX 137
H10A  2    0.289176    1.379726    0.460465    11.00000   -1.50000
H10B  2    0.184042    1.300336    0.585825    11.00000   -1.50000
H10C  2    0.056340    1.354942    0.476612    11.00000   -1.50000
AFIX   0
O1W   4    0.143907    0.421117    0.132365    11.00000    0.02271    0.01734 =
         0.03135    0.00293   -0.00136   -0.00253
H1W   2    0.199730    0.501755    0.104180    11.00000   -1.50000
H2W   2    0.023168    0.452093    0.144708    11.00000   -1.50000
HKLF 4
REM  1
REM R1 =  0.0346 for    2187 Fo > 4sig(Fo)  and  0.0383 for all    2408 data
REM    171 parameters refined using      6 restraints
END
WGHT      0.0589      0.1724
REM Highest difference peak  0.328,  deepest hole -0.246,  1-sigma level  0.052
Q1    1   0.2666  0.9510  0.2805  11.00000  0.05    0.33
;
_shelx_res_checksum     31869
