# Supplementary material for: Crystal structure of 2′-hy­droxy­aceto­phenone 4-methyl­thio­semicarbazide
Source: Acta Crystallogr E Crystallogr Commun. 2015 Mar 18;71(Pt 4):o244–5. doi: 10.1107/S2056989015004958 (PMC4438807; doi:10.1107/S2056989015004958)
Supplement: Supplementary file 2 [file e-71-0o244-Isup2.hkl]

#
# h,k,l, Fc-squared, Fo-squared, sigma(Fo-squared), status flag
#
data_I
_shelx_title ' 1'
_shelx_refln_list_code          4
_shelx_F_calc_maximum      142.32
_exptl_crystal_F_000       272.00
_reflns_d_resolution_high  0.8127

loop_
 _space_group_symop_operation_xyz
 'x, y, z'
 '-x, -y, -z'

_cell_length_a     6.7947
_cell_length_b     8.5169
_cell_length_c    11.1199
_cell_angle_alpha  84.948
_cell_angle_beta   81.825
_cell_angle_gamma  84.084

_shelx_F_squared_multiplier     1.000

loop_
 _refln_index_h
 _refln_index_k
 _refln_index_l
 _refln_F_squared_calc
 _refln_F_squared_meas
 _refln_F_squared_sigma
 _refln_observed_status
   1   0   0        140.77        165.10         4.91 o
   2   0   0      20256.09      19547.81        94.72 o
   3   0   0        559.86        601.25         4.62 o
   4   0   0       1121.58       1251.43        12.68 o
   5   0   0        195.09        192.94         8.80 o
   6   0   0         93.48         88.69         2.66 o
   7   0   0         44.16         40.18         2.66 o
   8   0   0         89.91         79.98         3.32 o
  -8   1   0         27.12         24.35         1.48 o
  -7   1   0         15.38         12.56         1.62 o
  -6   1   0        145.86        135.85         3.62 o
  -5   1   0          7.77          5.46         2.51 o
  -4   1   0        120.70        127.47         3.52 o
  -3   1   0         40.77         43.13         1.94 o
  -2   1   0          4.75          6.30         0.84 o
  -1   1   0        351.96        398.36         5.39 o
   0   1   0       2955.54       2770.56        47.72 o
   1   1   0        547.41        619.51         5.97 o
   2   1   0      14991.28      14680.16        82.93 o
   3   1   0         81.96         88.06         2.29 o
   4   1   0       7518.41       7969.59        69.36 o
   5   1   0         55.21         55.29         3.26 o
   6   1   0       1706.02       1684.56        14.25 o
   7   1   0         89.58         81.91         3.78 o
   8   1   0        192.23        192.99         5.04 o
  -7   2   0          7.08          6.58         1.20 o
  -6   2   0         80.86         75.88         2.67 o
  -5   2   0         27.38         27.53         2.98 o
  -4   2   0          0.57          0.75         0.70 o
  -3   2   0          0.80          0.43         0.55 o
  -2   2   0        152.61        182.87         2.69 o
  -1   2   0        114.59         95.60         2.23 o
   0   2   0         67.19         70.53         1.70 o
   1   2   0          1.91          4.98         0.67 o
   2   2   0        553.44        575.80         7.86 o
   3   2   0        267.89        291.80         4.32 o
   4   2   0         53.48         55.42         2.28 o
   5   2   0        159.44        166.43         4.79 o
   6   2   0        754.75        733.02         9.87 o
   7   2   0         10.06          7.51         1.31 o
   8   2   0        634.25        660.78         9.36 o
  -7   3   0         97.22        103.32         3.23 o
  -6   3   0         32.56         33.20         1.77 o
  -5   3   0         21.32         21.33         1.30 o
  -4   3   0        375.24        367.95         8.55 o
  -3   3   0         35.47         37.87         1.95 o
  -2   3   0        742.22        787.20         8.48 o
  -1   3   0          3.03          4.29         0.64 o
   0   3   0        209.35        222.88         2.93 o
   1   3   0        115.15        108.26         2.00 o
   2   3   0         11.30          8.13         0.85 o
   3   3   0         11.48         11.97         1.09 o
   4   3   0        165.16        161.52         4.45 o
   5   3   0         22.51         23.24         1.93 o
   6   3   0        145.99        142.00         6.31 o
   7   3   0         45.69         44.43         4.53 o
   8   3   0          4.90          3.24         1.24 o
  -7   4   0         19.63         23.05         2.18 o
  -6   4   0         18.26         21.43         1.94 o
  -5   4   0        166.04        164.74         5.48 o
  -4   4   0          4.36          3.55         1.12 o
  -3   4   0        225.31        229.15         4.45 o
  -2   4   0        108.77        120.57         2.81 o
  -1   4   0          1.22          1.48         0.57 o
   0   4   0        915.42       1080.23        19.29 o
   1   4   0         28.21         30.09         1.50 o
   2   4   0        663.77        717.91         8.94 o
   3   4   0          1.48          2.12         0.88 o
   4   4   0         87.44         72.38         3.20 o
   5   4   0          7.80          6.99         1.45 o
   6   4   0         15.50         13.31         2.12 o
   7   4   0          0.49          0.26         1.86 o
  -6   5   0        100.54         98.39        11.56 o
  -5   5   0          0.17         -3.48         3.48 o
  -4   5   0        106.95        106.60         3.62 o
  -3   5   0         53.26         54.12         2.56 o
  -2   5   0         93.85         98.14         3.10 o
  -1   5   0        256.60        269.92         6.77 o
   0   5   0         24.66         25.32         1.87 o
   1   5   0         76.84         76.19         4.08 o
   2   5   0         41.99         41.32         2.73 o
   3   5   0          0.89          0.84         0.92 o
   4   5   0        200.09        189.90         9.38 o
   5   5   0          1.50          2.81         2.41 o
   6   5   0        144.17        138.43         9.16 o
   7   5   0          6.08          4.77         2.07 o
  -6   6   0         68.88         69.12         7.67 o
  -5   6   0         10.58         13.71         1.94 o
  -4   6   0        346.65        341.85        10.49 o
  -3   6   0          7.87          5.86         1.52 o
  -2   6   0        485.26        479.72         9.89 o
  -1   6   0         28.17         25.96         2.76 o
   0   6   0        289.40        293.78         7.59 o
   1   6   0        135.00        130.01         6.72 o
   2   6   0         99.10         93.67         4.21 o
   3   6   0        131.00        118.61         5.14 o
   4   6   0         25.82         25.59         2.18 o
   5   6   0         28.24         28.42         4.44 o
   6   6   0          1.00          3.99         2.21 o
   7   6   0          6.47          3.28         1.23 o
  -5   7   0          4.34          9.44         2.38 o
  -4   7   0          0.62          2.31         1.90 o
  -3   7   0          6.47          5.37         2.50 o
  -2   7   0        214.78        193.25         6.02 o
  -1   7   0         38.79         40.09         2.24 o
   0   7   0        777.06        771.98        17.80 o
   1   7   0         55.75         52.17         3.36 o
   2   7   0        617.42        614.34        10.19 o
   3   7   0         95.62         98.59         3.97 o
   4   7   0        154.12        153.91         6.77 o
   5   7   0         92.53         98.12         7.76 o
   6   7   0         35.62         37.41         2.29 o
  -4   8   0         17.25         21.76         3.07 o
  -3   8   0         59.28         62.42         6.04 o
  -2   8   0         58.86         59.49         6.28 o
  -1   8   0         52.89         50.91         3.36 o
   0   8   0          0.04         -0.48         1.29 o
   1   8   0          5.00          4.73         1.77 o
   2   8   0        321.01        325.62         9.88 o
   3   8   0          8.83         10.87         3.03 o
   4   8   0        591.30        613.02        18.61 o
   5   8   0         43.37         49.06         4.87 o
  -3   9   0         24.90         20.81         2.98 o
  -2   9   0          7.53          7.36         2.30 o
  -1   9   0         95.26         86.77         4.79 o
   0   9   0         52.65         47.68         5.40 o
   1   9   0        177.28        191.77        10.55 o
   2   9   0         96.01         96.57         7.38 o
   3   9   0        168.16        176.37         9.41 o
   4   9   0          0.13         -0.53         1.37 o
   0  10   0         25.73         21.21         2.93 o
   1  10   0         62.63         62.82         4.95 o
   2  10   0          8.73          6.67         1.83 o
  -2 -10   1         18.14         21.41         2.60 o
  -1 -10   1         68.91         73.64         4.97 o
  -4  -9   1          2.51          2.04         1.12 o
  -3  -9   1         66.08         73.01         5.93 o
  -2  -9   1         50.63         54.33         3.84 o
  -1  -9   1         81.07         80.93         4.67 o
   0  -9   1         18.49         16.27         2.36 o
   1  -9   1         69.22         71.34         4.20 o
   2  -9   1         13.47         12.59         2.58 o
   3  -9   1         73.52         85.06         5.40 o
  -5  -8   1         98.41        108.52         6.66 o
  -4  -8   1         17.09         17.26         2.41 o
  -3  -8   1         73.55         71.47         4.71 o
  -2  -8   1         28.71         27.42         2.91 o
  -1  -8   1          0.47          2.38         1.02 o
   0  -8   1        101.40        102.92         5.75 o
   1  -8   1         31.58         29.76         2.57 o
   2  -8   1        112.21        101.50         8.00 o
   3  -8   1         21.20         19.86         3.68 o
   4  -8   1         26.03         23.06         3.29 o
  -6  -7   1         55.44         56.93         4.72 o
  -5  -7   1         19.63         25.28         2.62 o
  -4  -7   1          1.15          3.42         1.42 o
  -3  -7   1        187.11        168.73         5.18 o
  -2  -7   1         77.62         75.87         3.05 o
  -1  -7   1        465.26        444.58         8.14 o
   0  -7   1        160.35        161.29         5.46 o
   1  -7   1        206.40        201.86         5.33 o
   2  -7   1        161.44        151.63         7.18 o
   3  -7   1         15.46         12.52         3.44 o
   4  -7   1        124.22        110.31         7.85 o
   5  -7   1          0.07          0.06         1.20 o
  -7  -6   1         12.49         12.41         1.99 o
  -6  -6   1         32.93         34.74         4.44 o
  -5  -6   1         12.94         11.68         2.04 o
  -4  -6   1        171.17        157.43         4.40 o
  -3  -6   1          2.16          1.41         1.01 o
  -2  -6   1        215.82        212.96         6.57 o
  -1  -6   1          0.73          3.25         1.52 o
   0  -6   1          2.45          2.02         1.12 o
   1  -6   1        210.23        216.82         9.85 o
   2  -6   1        124.38        118.09         5.65 o
   3  -6   1        341.73        346.68         7.49 o
   4  -6   1        165.45        154.03         5.43 o
   5  -6   1        105.54        110.28         5.40 o
   6  -6   1         73.87         75.71         3.29 o
  -7  -5   1         79.60         93.66         6.01 o
  -6  -5   1         55.34         47.94         5.54 o
  -5  -5   1          0.53          1.26         1.24 o
  -4  -5   1         24.21         16.91         1.62 o
  -3  -5   1         75.04         77.84         3.95 o
  -2  -5   1        116.77         98.99         4.48 o
  -1  -5   1          1.76          1.05         0.79 o
   0  -5   1        586.09        581.61        11.11 o
   1  -5   1        163.16        186.13         7.13 o
   2  -5   1        298.29        290.09         5.81 o
   3  -5   1         14.97         15.78         1.38 o
   4  -5   1          2.23          1.65         1.56 o
   5  -5   1         42.95         46.29         6.11 o
   6  -5   1         48.00         47.06         3.40 o
  -7  -4   1        127.69        131.58         7.86 o
  -6  -4   1         19.23         18.52         3.63 o
  -5  -4   1        469.82        450.85         9.31 o
  -4  -4   1        353.69        357.36         7.35 o
  -3  -4   1        344.63        348.22         7.63 o
  -2  -4   1        453.68        474.62        11.40 o
  -1  -4   1         59.69         67.02         2.10 o
   0  -4   1        313.33        321.49         5.67 o
   1  -4   1        240.70        257.75        10.10 o
   2  -4   1        369.61        351.35         5.61 o
   3  -4   1          0.35          0.54         0.71 o
   4  -4   1        381.32        365.10         7.67 o
   5  -4   1         35.65         36.45         2.62 o
   6  -4   1        125.92        131.08         9.43 o
   7  -4   1          5.66          6.07         1.10 o
  -7  -3   1         86.55         70.67         4.00 o
  -6  -3   1          0.48         -0.63         0.79 o
  -5  -3   1          0.48         -0.86         1.13 o
  -4  -3   1          0.92          1.19         0.64 o
  -3  -3   1        577.29        583.16         8.53 o
  -2  -3   1        844.44        943.30         9.81 o
  -1  -3   1       1304.05       1335.33         8.10 o
   0  -3   1       2944.08       3261.02        15.31 o
   1  -3   1        111.25        102.35         3.32 o
   2  -3   1       1184.46       1307.60        10.76 o
   3  -3   1         47.07         53.98         2.59 o
   4  -3   1        216.66        225.57         5.76 o
   5  -3   1         49.85         51.23         2.28 o
   6  -3   1        175.64        173.23         5.72 o
   7  -3   1          1.88          0.80         1.00 o
  -8  -2   1        401.04        403.81         6.89 o
  -7  -2   1         69.95         72.83         5.36 o
  -6  -2   1       1013.84        940.59        12.80 o
  -5  -2   1        318.91        327.35         7.90 o
  -4  -2   1        767.15        813.43        12.35 o
  -3  -2   1        597.91        669.14         5.66 o
  -2  -2   1         33.38         37.91         1.25 o
  -1  -2   1         74.33         81.38         1.68 o
   0  -2   1        124.58        116.77         2.19 o
   1  -2   1        407.51        418.91         4.54 o
   2  -2   1       2027.52       2202.29        11.33 o
   3  -2   1        447.56        443.31         6.94 o
   4  -2   1       1391.72       1404.89        11.95 o
   5  -2   1         45.78         39.98         2.94 o
   6  -2   1        359.41        355.99         7.01 o
   7  -2   1         10.48          9.37         1.25 o
  -8  -1   1          9.88         10.64         1.28 o
  -7  -1   1         16.31         19.76         1.85 o
  -6  -1   1         90.83         83.33         3.40 o
  -5  -1   1         31.17         31.11         2.54 o
  -4  -1   1       1504.08       1633.97        15.03 o
  -3  -1   1        288.73        300.70         5.85 o
  -2  -1   1       5724.90       6020.75        41.40 o
  -1  -1   1       1978.16       2011.11        10.91 o
   0  -1   1       1387.44       1336.62         8.72 o
   1  -1   1       1952.00       1981.63        16.17 o
   2  -1   1        135.07        129.29         3.86 o
   3  -1   1        125.98        139.22         2.89 o
   4  -1   1          5.48          5.64         0.87 o
   5  -1   1         17.80         17.07         2.03 o
   6  -1   1        187.98        173.66         4.59 o
   7  -1   1         26.31         26.31         1.92 o
   8  -1   1        167.53        178.89         4.95 o
  -8   0   1        134.78        142.69         5.93 o
  -7   0   1         60.36         59.76         3.13 o
  -6   0   1         52.02         50.02         2.19 o
  -5   0   1         94.47         90.45         3.87 o
  -4   0   1         31.89         32.33         2.29 o
  -3   0   1         59.86         50.82         1.54 o
  -2   0   1          0.99          1.83         0.67 o
  -1   0   1         33.08         30.42         1.81 o
   0   0   1       1511.80       1537.33        11.11 o
   1   0   1        450.92        473.93         7.79 o
   2   0   1        797.19        919.46         9.52 o
   3   0   1        679.80        707.19         5.49 o
   4   0   1         70.44         60.44         2.26 o
   5   0   1        188.27        175.91         6.48 o
   6   0   1        204.34        193.04         5.54 o
   7   0   1         22.95         19.96         2.00 o
   8   0   1         24.05         25.86         2.06 o
  -8   1   1          2.01          1.16         1.38 o
  -7   1   1          5.99          4.25         1.35 o
  -6   1   1        168.40        160.68         3.85 o
  -5   1   1         55.54         56.60         4.09 o
  -4   1   1        483.57        514.17        10.08 o
  -3   1   1        296.53        310.36         4.31 o
  -2   1   1         82.64         89.68         2.21 o
  -1   1   1        195.32        213.91         3.05 o
   0   1   1        839.18        812.13        10.55 o
   1   1   1          7.34          6.84         0.85 o
   2   1   1        388.89        423.78         6.03 o
   3   1   1        117.17        103.80         2.42 o
   4   1   1          0.26          3.52         1.28 o
   5   1   1        132.09        125.49         4.86 o
   6   1   1         36.07         34.77         2.14 o
   7   1   1         54.54         53.72         3.10 o
   8   1   1        119.66        128.68         4.36 o
  -7   2   1        187.13        189.00         3.97 o
  -6   2   1         11.33          9.17         1.08 o
  -5   2   1        187.80        172.07         8.08 o
  -4   2   1         19.28         17.84         2.57 o
  -3   2   1          1.35          2.52         0.83 o
  -2   2   1        466.33        523.61         6.24 o
  -1   2   1        724.63        765.81         5.42 o
   0   2   1       1960.37       2138.41        25.75 o
   1   2   1        386.22        433.86         5.05 o
   2   2   1        244.43        255.59         5.16 o
   3   2   1         49.55         47.71         1.78 o
   4   2   1         32.66         38.47         1.89 o
   5   2   1         33.22         31.02         2.65 o
   6   2   1         37.72         35.25         1.93 o
   7   2   1         17.41         22.19         3.82 o
   8   2   1         22.05         22.57         2.09 o
  -7   3   1         19.76         20.55         1.27 o
  -6   3   1          0.18          0.16         0.69 o
  -5   3   1        286.50        273.84         5.56 o
  -4   3   1          0.06          1.86         1.81 o
  -3   3   1        988.25        973.10        12.27 o
  -2   3   1         10.42         11.96         0.90 o
  -1   3   1        713.39        781.08         5.82 o
   0   3   1         11.38         11.18         0.70 o
   1   3   1         59.06         54.93         1.50 o
   2   3   1        537.58        591.52         5.72 o
   3   3   1         86.71         89.92         2.48 o
   4   3   1        557.31        575.87         9.54 o
   5   3   1         11.31         10.23         1.62 o
   6   3   1        133.80        127.51         5.01 o
   7   3   1          3.08          4.01         1.88 o
   8   3   1          1.64          2.33         0.88 o
  -7   4   1         79.32         85.63         2.91 o
  -6   4   1         84.04         87.56         3.31 o
  -5   4   1         44.30         38.23         3.16 o
  -4   4   1         78.70         75.62         4.10 o
  -3   4   1         35.55         36.56         2.01 o
  -2   4   1          0.40          0.59         0.49 o
  -1   4   1       1053.95       1092.55        10.49 o
   0   4   1         57.10         56.81         2.24 o
   1   4   1       1301.63       1376.63        12.00 o
   2   4   1          0.36          0.13         0.56 o
   3   4   1         58.49         48.86         2.25 o
   4   4   1         22.39         20.22         2.03 o
   5   4   1          6.28          6.34         1.09 o
   6   4   1        126.86        122.90         6.11 o
   7   4   1          2.73          2.32         1.28 o
  -6   5   1          4.62          4.77         1.08 o
  -5   5   1        292.82        313.71         9.47 o
  -4   5   1         65.97         62.96         3.12 o
  -3   5   1        400.51        392.36         6.80 o
  -2   5   1        393.18        396.10         7.59 o
  -1   5   1        230.10        242.98         5.63 o
   0   5   1        315.79        307.87         7.11 o
   1   5   1         16.40         18.11         1.96 o
   2   5   1          3.57          3.48         0.99 o
   3   5   1        338.50        317.59         6.47 o
   4   5   1          7.90          6.85         1.47 o
   5   5   1        112.62        103.62         5.74 o
   6   5   1          2.14          3.64         1.47 o
   7   5   1          1.88          2.98         1.12 o
  -6   6   1          4.91          3.69         1.44 o
  -5   6   1         76.71         77.92         6.81 o
  -4   6   1         72.90         77.96         6.95 o
  -3   6   1        205.57        207.00         5.50 o
  -2   6   1         65.14         68.54         3.23 o
  -1   6   1        386.50        401.71         8.11 o
   0   6   1         85.62         79.48         4.31 o
   1   6   1        458.78        435.68        13.93 o
   2   6   1        564.27        552.48         9.32 o
   3   6   1        122.40        114.84         3.89 o
   4   6   1        206.18        210.24         5.17 o
   5   6   1         15.24         13.87         2.11 o
   6   6   1          1.65          1.98         1.24 o
   7   6   1         44.36         44.91         2.71 o
  -5   7   1          6.41          8.75         2.06 o
  -4   7   1          0.22         -0.49         1.19 o
  -3   7   1          7.10          8.41         2.85 o
  -2   7   1         39.84         38.20         2.85 o
  -1   7   1          2.04          1.67         1.24 o
   0   7   1        305.67        305.91         9.00 o
   1   7   1          6.67          7.63         1.63 o
   2   7   1        106.31        106.42         3.72 o
   3   7   1         67.97         70.29         3.49 o
   4   7   1         58.54         54.33         4.09 o
   5   7   1         60.52         66.17         4.18 o
   6   7   1        181.22        200.77         5.32 o
  -4   8   1        101.88        111.43         6.49 o
  -3   8   1         62.24         58.38         5.79 o
  -2   8   1         20.89         21.00         3.72 o
  -1   8   1         83.47         87.27         5.28 o
   0   8   1          0.53          0.13         1.17 o
   1   8   1        184.35        172.93         5.10 o
   2   8   1         81.92         87.23         4.31 o
   3   8   1        184.31        183.72         9.92 o
   4   8   1        250.89        258.62         8.09 o
   5   8   1         51.10         58.31         3.50 o
  -3   9   1        367.38        423.27        11.93 o
  -2   9   1        150.44        145.94         8.24 o
  -1   9   1        157.91        160.45         6.44 o
   0   9   1        196.45        205.47        10.89 o
   1   9   1         62.68         63.20         6.29 o
   2   9   1         26.54         24.22         3.95 o
   3   9   1        111.03        114.95         7.57 o
   4   9   1          2.62          2.10         0.64 o
   0  10   1         20.56         24.34         3.25 o
   1  10   1        260.74        276.92        10.33 o
   2  10   1        204.64        216.96         8.77 o
   3  10   1         39.03         46.19         3.69 o
  -4  -9   2          0.35          0.97         1.10 o
  -3  -9   2         33.60         43.44         4.37 o
  -2  -9   2          2.36          2.71         1.14 o
  -1  -9   2          3.16          1.98         1.06 o
   0  -9   2         16.14         20.26         2.39 o
   1  -9   2        100.96         93.75         6.76 o
   2  -9   2         37.96         46.15         4.40 o
   3  -9   2         93.08         98.19         5.54 o
  -5  -8   2         27.20         33.63         2.33 o
  -4  -8   2         69.18         64.87         5.38 o
  -3  -8   2         47.85         50.38         3.87 o
  -2  -8   2         43.83         36.97         2.76 o
  -1  -8   2        111.86        103.51         5.68 o
   0  -8   2          1.08          1.01         2.86 o
   1  -8   2         65.59         69.36         3.71 o
   2  -8   2          4.20          2.90         1.66 o
   3  -8   2          1.70          1.81         1.57 o
   4  -8   2          4.84         10.92         2.36 o
  -6  -7   2         11.69         13.03         2.10 o
  -5  -7   2         34.09         31.75         2.85 o
  -4  -7   2         19.85         16.24         2.38 o
  -3  -7   2        126.64        128.60         4.00 o
  -2  -7   2        120.88        108.25         3.64 o
  -1  -7   2         90.07         93.14         3.35 o
   0  -7   2        200.62        171.08         5.30 o
   1  -7   2        118.59        109.32         4.33 o
   2  -7   2         35.98         32.09         2.61 o
   3  -7   2        196.63        187.91         7.06 o
   4  -7   2          2.42          2.72         1.34 o
   5  -7   2         71.32         77.15         4.02 o
  -6  -6   2         14.14         13.50         2.42 o
  -5  -6   2        277.67        270.33         8.75 o
  -4  -6   2         70.22         69.30         3.29 o
  -3  -6   2         36.10         33.20         2.42 o
  -2  -6   2         34.56         35.29         2.81 o
  -1  -6   2        100.23         98.66         5.79 o
   0  -6   2        103.36         93.01         6.46 o
   1  -6   2        136.99        124.35         9.17 o
   2  -6   2        246.69        204.64         9.14 o
   3  -6   2         99.82         92.84         3.11 o
   4  -6   2        115.61        102.39         5.34 o
   5  -6   2        141.92        135.48         4.59 o
   6  -6   2          2.11          2.15         0.66 o
  -6  -5   2        416.60        419.03        13.91 o
  -5  -5   2        248.48        234.68         6.85 o
  -4  -5   2        161.70        170.40         5.25 o
  -3  -5   2        817.56        834.90        15.09 o
  -2  -5   2         18.71         13.80         1.55 o
  -1  -5   2        808.07        847.67        10.84 o
   0  -5   2         71.14         71.32         3.02 o
   1  -5   2         56.74         53.52         3.66 o
   2  -5   2         44.25         39.08         2.74 o
   3  -5   2         11.29         11.07         1.43 o
   4  -5   2         92.92         88.28         3.04 o
   5  -5   2         24.75         23.76         2.87 o
   6  -5   2        138.52        135.14         5.57 o
  -7  -4   2         29.88         25.43         3.28 o
  -6  -4   2        242.93        244.90         6.48 o
  -5  -4   2         40.53         38.42         2.38 o
  -4  -4   2       1354.91       1327.22        20.47 o
  -3  -4   2        201.73        204.10         5.11 o
  -2  -4   2       2334.27       2445.77        19.31 o
  -1  -4   2        794.29        874.18         6.95 o
   0  -4   2        511.08        629.65         6.83 o
   1  -4   2       1366.62       1502.42        20.92 o
   2  -4   2          0.06          0.51         0.82 o
   3  -4   2        582.98        600.03        11.88 o
   4  -4   2         11.06          6.87         1.08 o
   5  -4   2         96.88         94.23         4.17 o
   6  -4   2         20.95         15.64         3.21 o
   7  -4   2          5.45          3.71         3.67 o
  -7  -3   2         31.41         30.98         2.59 o
  -6  -3   2         94.28         90.38         3.98 o
  -5  -3   2          0.24          0.05         0.87 o
  -4  -3   2         50.27         46.61         2.63 o
  -3  -3   2         46.67         51.85         2.25 o
  -2  -3   2        901.53        946.07         8.40 o
  -1  -3   2        227.84        264.34         3.62 o
   0  -3   2       4742.87       5006.78        34.71 o
   1  -3   2        234.27        265.15         7.09 o
   2  -3   2       2212.56       2397.09        13.38 o
   3  -3   2        463.46        488.48         7.56 o
   4  -3   2        174.94        186.41         5.99 o
   5  -3   2        344.28        343.21         6.54 o
   6  -3   2          0.02          0.97         1.51 o
   7  -3   2        138.01        136.11         6.61 o
  -7  -2   2        231.08        222.19         5.81 o
  -6  -2   2         93.01         80.35         2.98 o
  -5  -2   2        400.77        386.55        22.13 o
  -4  -2   2        200.01        209.87         6.22 o
  -3  -2   2        394.66        422.92         8.55 o
  -2  -2   2         43.72         47.33         1.26 o
  -1  -2   2         43.66         48.11         1.39 o
   0  -2   2        168.35        167.26         2.29 o
   1  -2   2        214.46        241.36         3.16 o
   2  -2   2        657.75        665.24         5.09 o
   3  -2   2        171.95        170.57         3.42 o
   4  -2   2        838.06        819.29        14.96 o
   5  -2   2         90.25         80.93         3.57 o
   6  -2   2        218.74        215.12         5.62 o
   7  -2   2         39.07         43.57         2.34 o
  -8  -1   2         56.99         60.90         3.59 o
  -7  -1   2          2.37          1.72         1.08 o
  -6  -1   2        203.33        189.72         5.06 o
  -5  -1   2        103.43        113.50         6.77 o
  -4  -1   2         82.01         86.92         3.64 o
  -3  -1   2        547.63        599.83         7.17 o
  -2  -1   2         51.54         54.33         1.62 o
  -1  -1   2       2597.42       2862.11        33.55 o
   0  -1   2        126.72        129.58         4.04 o
   1  -1   2       1743.60       1868.36        18.92 o
   2  -1   2        927.51       1003.43        13.23 o
   3  -1   2        145.18        148.06         2.64 o
   4  -1   2        110.16        124.67         2.99 o
   5  -1   2          0.88          1.08         1.48 o
   6  -1   2         27.56         24.77         1.80 o
   7  -1   2          7.21          7.72         1.25 o
   8  -1   2         51.06         55.82         4.20 o
  -7   0   2         88.91         89.42         4.59 o
  -6   0   2         25.97         23.82         1.73 o
  -5   0   2         38.50         39.16         4.43 o
  -4   0   2        356.07        338.35         9.41 o
  -3   0   2          0.69          1.06         0.50 o
  -2   0   2        899.75        989.58        10.36 o
  -1   0   2        154.47        165.97         5.16 o
   0   0   2        217.93        235.91         3.51 o
   1   0   2        820.07        878.33         9.89 o
   2   0   2          5.59          7.01         1.00 o
   3   0   2        640.18        706.58         5.29 o
   4   0   2         69.68         75.73         2.49 o
   5   0   2        327.23        339.75         9.11 o
   6   0   2         68.41         64.12         2.79 o
   7   0   2         48.27         52.18         3.06 o
   8   0   2         11.91         11.01         1.45 o
  -7   1   2        110.72        119.38         3.99 o
  -6   1   2          0.28          0.57         0.63 o
  -5   1   2        376.97        396.52        15.71 o
  -4   1   2          6.52          2.62         1.57 o
  -3   1   2        353.69        364.62         8.66 o
  -2   1   2         19.37         16.64         1.24 o
  -1   1   2         24.16         25.95         1.93 o
   0   1   2        238.62        265.79         3.61 o
   1   1   2          2.31          1.92         0.93 o
   2   1   2        451.87        478.38         6.91 o
   3   1   2          0.37          0.47         0.59 o
   4   1   2         81.99         76.94         3.32 o
   5   1   2         33.08         30.79         2.48 o
   6   1   2          5.21          3.86         0.79 o
   7   1   2         92.39         94.08         4.08 o
   8   1   2          1.89          4.96         1.08 o
  -7   2   2          2.61          2.05         0.60 o
  -6   2   2        116.77        104.55         3.08 o
  -5   2   2         91.17         89.65         2.77 o
  -4   2   2         45.91         41.65         2.81 o
  -3   2   2        959.64        998.41        13.01 o
  -2   2   2          2.10          2.39         0.49 o
  -1   2   2       2416.98       2556.53        12.84 o
   0   2   2          0.46          1.79         0.62 o
   1   2   2        460.65        472.78         6.09 o
   2   2   2          4.55          3.56         0.56 o
   3   2   2          6.28          7.30         0.82 o
   4   2   2         79.59         82.50         3.18 o
   5   2   2          4.28          2.24         1.03 o
   6   2   2         74.51         71.38         3.29 o
   7   2   2          0.48          1.78         1.52 o
   8   2   2         11.15         11.82         1.61 o
  -7   3   2          0.07          1.04         0.75 o
  -6   3   2          8.61          7.73         1.23 o
  -5   3   2          2.26          1.82         0.75 o
  -4   3   2        279.62        264.46         7.43 o
  -3   3   2          2.13          3.22         1.25 o
  -2   3   2        719.58        731.66         9.43 o
  -1   3   2        879.83        946.24         9.04 o
   0   3   2        251.91        282.17         5.10 o
   1   3   2       2897.06       3005.72        25.73 o
   2   3   2         10.93          8.50         0.72 o
   3   3   2       1038.15       1053.47         8.47 o
   4   3   2         20.10         19.52         1.61 o
   5   3   2         55.82         56.39         3.48 o
   6   3   2         17.10         18.13         2.05 o
   7   3   2          1.65         -0.58         1.54 o
   8   3   2         33.26         35.33         2.39 o
  -7   4   2         28.94         28.69         2.69 o
  -6   4   2          1.36          1.90         0.85 o
  -5   4   2         24.89         19.59         1.65 o
  -4   4   2         53.05         52.55         4.86 o
  -3   4   2         29.54         26.75         2.46 o
  -2   4   2          0.71          1.28         0.60 o
  -1   4   2         34.13         35.85         1.71 o
   0   4   2        595.51        595.89        11.84 o
   1   4   2          6.69          8.45         1.04 o
   2   4   2        851.92        889.47         7.80 o
   3   4   2        343.88        360.86         5.69 o
   4   4   2         96.89         93.44         3.48 o
   5   4   2        485.52        483.88        15.55 o
   6   4   2          0.01          0.58         0.86 o
   7   4   2        123.59        127.43         5.65 o
  -6   5   2        140.32        150.97         5.71 o
  -5   5   2        404.25        388.37        13.39 o
  -4   5   2        186.22        179.32         5.55 o
  -3   5   2        494.05        473.01         8.45 o
  -2   5   2          0.07          0.95         0.70 o
  -1   5   2        486.56        505.98         7.69 o
   0   5   2        171.70        182.17         5.86 o
   1   5   2        406.41        417.83         6.44 o
   2   5   2         45.31         37.60         1.96 o
   3   5   2        308.98        297.20         5.16 o
   4   5   2        505.09        490.70        10.00 o
   5   5   2         21.64         21.35         1.78 o
   6   5   2        282.97        270.63        10.80 o
   7   5   2         35.02         36.59         2.58 o
  -6   6   2         73.27         88.80         5.34 o
  -5   6   2        379.81        402.28        15.12 o
  -4   6   2         13.07         10.98         3.35 o
  -3   6   2       1067.19       1046.19        12.97 o
  -2   6   2        499.05        497.26         8.58 o
  -1   6   2       1527.29       1542.89        63.00 o
   0   6   2        504.31        503.04         8.99 o
   1   6   2       1222.27       1160.86        54.03 o
   2   6   2          7.85          7.62         1.34 o
   3   6   2        616.32        597.64         8.85 o
   4   6   2          1.55          1.06         0.77 o
   5   6   2        383.39        369.63        10.41 o
   6   6   2         57.87         56.60         2.82 o
   7   6   2        171.81        184.72         6.83 o
  -5   7   2          2.71          3.86         1.03 o
  -4   7   2        150.77        153.08         8.89 o
  -3   7   2        139.36        147.10         9.67 o
  -2   7   2        209.42        203.23         6.32 o
  -1   7   2        813.88        809.04        10.89 o
   0   7   2         19.64         27.06        11.35 o
   1   7   2       1356.39       1335.30        21.15 o
   2   7   2        492.96        482.95         7.75 o
   3   7   2       1061.16       1090.76        11.81 o
   4   7   2        244.33        238.28        17.68 o
   5   7   2        503.75        526.61         9.76 o
   6   7   2         12.82         12.44         1.50 o
  -4   8   2        104.40        117.96         6.40 o
  -3   8   2         57.57         66.28         6.01 o
  -2   8   2          1.45          3.78         2.09 o
  -1   8   2         24.66         21.46         2.70 o
   0   8   2        197.15        196.07         5.40 o
   1   8   2         54.74         54.13         3.32 o
   2   8   2        176.79        171.95         4.98 o
   3   8   2        291.10        293.62        11.36 o
   4   8   2         10.60         15.35         7.24 o
   5   8   2        372.15        389.96         9.12 o
   6   8   2        132.70        139.96         4.12 o
  -3   9   2          8.22         12.38         2.14 o
  -2   9   2        157.48        160.41         8.48 o
  -1   9   2        121.79        123.37         5.58 o
   0   9   2        229.81        234.38        11.45 o
   1   9   2        229.43        234.62        11.65 o
   2   9   2         11.77         15.99         3.10 o
   3   9   2         90.11         93.35         4.40 o
   4   9   2         75.66         80.33         4.06 o
   0  10   2         41.12         35.59         3.74 o
   1  10   2         67.13         79.68         5.56 o
   2  10   2        165.44        175.49         7.87 o
   3  10   2        175.69        205.51         7.71 o
  -2  -9   3         22.19         23.86         3.12 o
  -1  -9   3         54.32         54.69         5.00 o
   0  -9   3         15.78         16.01         2.92 o
   1  -9   3        119.77        116.39         6.99 o
   2  -9   3        146.48        140.76         7.03 o
  -4  -8   3          0.53          1.38         0.99 o
  -3  -8   3          4.05          4.42         1.32 o
  -2  -8   3         13.80         16.84         1.84 o
  -1  -8   3          7.05         12.81         2.10 o
   0  -8   3        115.40        118.25         8.38 o
   1  -8   3          0.67          3.35         1.06 o
   2  -8   3         76.44         63.65         6.35 o
   3  -8   3         12.70         12.76         2.87 o
  -5  -7   3        146.46        147.45         5.53 o
  -4  -7   3          4.35          4.83         1.57 o
  -3  -7   3        226.21        221.14        12.70 o
  -2  -7   3          1.10         -0.58         0.96 o
  -1  -7   3         48.97         39.43         2.27 o
   0  -7   3         10.08          5.24         1.85 o
   1  -7   3          0.50         -0.26         0.81 o
   2  -7   3         17.35         21.83         2.10 o
   3  -7   3          3.11         -0.57         1.26 o
   4  -7   3        114.47        109.25         5.03 o
   5  -7   3          3.07         -0.24         1.12 o
  -6  -6   3          0.80          0.16         0.90 o
  -5  -6   3          3.86          3.28         2.04 o
  -4  -6   3          4.35          4.08         1.33 o
  -3  -6   3        104.76         94.38         3.20 o
  -2  -6   3         17.12         18.31         2.14 o
  -1  -6   3        362.30        327.64        14.49 o
   0  -6   3         32.46         46.85         4.14 o
   1  -6   3        210.15        175.83         9.02 o
   2  -6   3          5.36          2.75         0.87 o
   3  -6   3         22.85         16.31         1.77 o
   4  -6   3         26.94         25.10         2.77 o
   5  -6   3          2.46          2.02         1.17 o
   6  -6   3          2.62          4.98         1.46 o
  -6  -5   3          7.28          6.22         1.44 o
  -5  -5   3          0.05          2.36         1.44 o
  -4  -5   3          0.61          0.33         0.87 o
  -3  -5   3          6.18          5.45         1.28 o
  -2  -5   3         46.26         37.53         2.45 o
  -1  -5   3         70.68         56.93         2.79 o
   0  -5   3          9.70          7.29         0.93 o
   1  -5   3        218.34        198.66         5.31 o
   2  -5   3         34.19         39.33         2.92 o
   3  -5   3        211.60        195.88         6.31 o
   4  -5   3          9.03         10.81         1.55 o
   5  -5   3         59.14         54.77         4.72 o
   6  -5   3         19.56         21.47         1.85 o
  -7  -4   3         32.27         31.90         1.77 o
  -6  -4   3         33.26         31.52         2.36 o
  -5  -4   3         69.72         63.64         3.04 o
  -4  -4   3         21.24         22.02         2.22 o
  -3  -4   3         53.60         44.90         2.99 o
  -2  -4   3          1.74          3.01         1.18 o
  -1  -4   3          4.07          9.70         1.02 o
   0  -4   3        100.08         86.62         2.73 o
   1  -4   3        118.60        131.98         3.36 o
   2  -4   3        252.01        226.99         6.78 o
   3  -4   3        127.81        113.42         6.25 o
   4  -4   3         25.99         28.91         2.30 o
   5  -4   3        101.34         92.66         6.10 o
   6  -4   3          3.91          4.38         1.19 o
   7  -4   3         35.00         31.15         4.03 o
  -7  -3   3          0.25         -0.06         1.01 o
  -6  -3   3         39.27         37.89         2.61 o
  -5  -3   3         26.33         25.89         1.83 o
  -4  -3   3         31.92         30.89         2.65 o
  -3  -3   3        139.92        127.87         3.45 o
  -2  -3   3        149.43        160.36         2.96 o
  -1  -3   3        517.76        541.73         6.90 o
   0  -3   3          5.49          7.89         0.72 o
   1  -3   3        166.34        156.90         3.61 o
   2  -3   3         93.57        100.15         3.77 o
   3  -3   3         17.79         21.82         1.98 o
   4  -3   3        345.47        334.97         6.46 o
   5  -3   3         87.08         81.95         2.95 o
   6  -3   3        178.79        170.31         7.26 o
   7  -3   3         55.16         51.02        21.83 o
  -7  -2   3          0.08          2.65         1.36 o
  -6  -2   3         88.05         89.12         3.49 o
  -5  -2   3         27.65         24.60         1.55 o
  -4  -2   3        231.83        223.65         5.47 o
  -3  -2   3        106.52         93.75         2.83 o
  -2  -2   3         54.71         58.10         2.27 o
  -1  -2   3        269.90        269.97         3.74 o
   0  -2   3         76.70         69.99         1.45 o
   1  -2   3        789.80        824.88         5.62 o
   2  -2   3         19.40         24.14         1.29 o
   3  -2   3        467.74        457.71         6.86 o
   4  -2   3         18.59         21.67         1.51 o
   5  -2   3         50.45         39.38         2.87 o
   6  -2   3         79.48         76.52         3.34 o
   7  -2   3          8.76         10.08         2.34 o
  -7  -1   3        135.46        143.56         4.45 o
  -6  -1   3         27.59         27.52         1.96 o
  -5  -1   3         83.31         85.18         5.50 o
  -4  -1   3        144.95        124.03        12.35 o
  -3  -1   3         37.69         37.79         2.47 o
  -2  -1   3        520.03        551.53         6.60 o
  -1  -1   3       1005.65       1074.61        10.24 o
   0  -1   3       1019.26       1068.18         7.78 o
   1  -1   3        717.14        782.58         5.14 o
   2  -1   3        184.05        209.01         4.44 o
   3  -1   3        244.46        235.23         4.39 o
   4  -1   3         11.98         11.02         1.06 o
   5  -1   3        223.48        219.30         5.92 o
   6  -1   3          0.01          1.22         1.23 o
   7  -1   3         96.70         98.51         3.40 o
   8  -1   3          3.46          2.50         1.17 o
  -7   0   3         12.89         11.18         1.34 o
  -6   0   3          1.50          0.38         0.60 o
  -5   0   3        352.71        335.34        17.37 o
  -4   0   3         97.29         91.33         5.19 o
  -3   0   3       1182.90       1286.33        14.86 o
  -2   0   3        223.63        221.25         3.75 o
  -1   0   3        619.82        680.06        14.02 o
   0   0   3         69.40         72.57         2.83 o
   1   0   3        388.59        395.05         5.81 o
   2   0   3        608.81        630.70         6.29 o
   3   0   3        370.62        388.01         4.43 o
   4   0   3        404.47        433.34         6.29 o
   5   0   3        111.52        110.31         9.92 o
   6   0   3        130.62        120.96         4.60 o
   7   0   3         67.36         65.34         3.35 o
   8   0   3         17.62         20.32         2.76 o
  -7   1   3         28.82         29.28         1.94 o
  -6   1   3         80.56         79.43         2.68 o
  -5   1   3         71.13         66.96         2.42 o
  -4   1   3        125.59        118.97         5.63 o
  -3   1   3         21.11         23.03         1.75 o
  -2   1   3          1.20          2.57         0.88 o
  -1   1   3       2672.26       2852.05        11.78 o
   0   1   3        181.27        200.72         4.05 o
   1   1   3       4657.54       4614.62        34.38 o
   2   1   3         35.95         35.81         1.53 o
   3   1   3        460.92        483.70         8.01 o
   4   1   3         68.78         64.59         3.72 o
   5   1   3          0.26          0.61         1.99 o
   6   1   3         86.28         81.88         2.78 o
   7   1   3         17.62         18.50         3.64 o
   8   1   3         86.53         91.93         5.74 o
  -7   2   3          2.23          1.62         0.65 o
  -6   2   3          0.40          0.38         0.85 o
  -5   2   3          0.31         -0.18         0.65 o
  -4   2   3         29.34         22.87         2.16 o
  -3   2   3        177.70        182.63         5.31 o
  -2   2   3        458.36        444.23         5.45 o
  -1   2   3        521.83        593.99         5.12 o
   0   2   3        565.39        602.31         6.37 o
   1   2   3        110.36        112.76         3.55 o
   2   2   3          6.07          5.71         0.69 o
   3   2   3       1226.83       1235.51        10.12 o
   4   2   3          5.36          4.28         1.05 o
   5   2   3        646.90        659.09        15.95 o
   6   2   3          2.30          1.97         0.98 o
   7   2   3        119.69        108.55         7.86 o
   8   2   3          1.40          1.43         1.06 o
  -7   3   3          8.76         11.93         1.42 o
  -6   3   3          1.45          1.42         0.69 o
  -5   3   3          0.55          0.60         0.74 o
  -4   3   3          4.52          3.68         1.42 o
  -3   3   3         86.22         93.75         4.19 o
  -2   3   3        114.36        137.91         3.11 o
  -1   3   3        107.30        129.30         3.05 o
   0   3   3          1.29          1.76         0.70 o
   1   3   3         62.43         69.63         2.31 o
   2   3   3        388.08        350.70         4.01 o
   3   3   3         55.11         54.76         2.05 o
   4   3   3        167.27        151.74         5.20 o
   5   3   3         87.85         82.18         4.20 o
   6   3   3         12.40         10.37         1.37 o
   7   3   3        206.55        209.53         7.62 o
   8   3   3          6.08          6.39         1.55 o
  -6   4   3        388.66        408.87         7.89 o
  -5   4   3          0.21         -0.66         0.98 o
  -4   4   3         86.86         81.87         4.26 o
  -3   4   3          6.06          3.14         1.31 o
  -2   4   3         12.91         13.10         1.16 o
  -1   4   3         85.48        125.79         3.63 o
   0   4   3        354.69        401.63         5.25 o
   1   4   3        490.88        609.88         7.03 o
   2   4   3        410.36        472.72         5.54 o
   3   4   3        113.76        128.59         3.20 o
   4   4   3          6.31         11.18         1.29 o
   5   4   3          0.61          0.34         1.23 o
   6   4   3         25.73         24.72         2.32 o
   7   4   3          3.15          2.41         0.96 o
  -6   5   3        319.76        354.47         8.37 o
  -5   5   3        328.01        344.00         8.70 o
  -4   5   3       1073.56       1081.40        16.08 o
  -3   5   3        107.48        100.55         5.89 o
  -2   5   3        913.59        909.89        13.25 o
  -1   5   3          0.94          0.59         0.98 o
   0   5   3        186.46        180.65         5.32 o
   1   5   3         10.83          7.30         1.48 o
   2   5   3        100.64        100.72         3.31 o
   3   5   3         30.29         40.95         2.94 o
   4   5   3        199.14        197.22         5.30 o
   5   5   3         69.19         67.08         3.65 o
   6   5   3        117.90        109.91         6.45 o
   7   5   3         34.28         30.20         1.89 o
  -5   6   3        295.54        306.85        12.79 o
  -4   6   3         32.83         31.91         2.33 o
  -3   6   3        563.25        561.22        12.10 o
  -2   6   3        668.70        679.38        11.42 o
  -1   6   3        371.00        372.74         7.76 o
   0   6   3       1407.82       1400.50        22.55 o
   1   6   3         14.29         11.36         1.62 o
   2   6   3        595.62        573.15        10.59 o
   3   6   3         55.34         52.32         3.09 o
   4   6   3         81.88         78.80         3.19 o
   5   6   3         55.50         52.88         3.40 o
   6   6   3         46.32         45.61         2.54 o
   7   6   3          3.57          5.83         0.88 o
  -5   7   3          7.61          7.42         1.24 o
  -4   7   3         10.21         10.64         2.41 o
  -3   7   3        106.34        108.77         8.24 o
  -2   7   3          0.23         -0.74         1.32 o
  -1   7   3        359.59        335.17         6.81 o
   0   7   3         74.38         71.37         4.51 o
   1   7   3        293.48        272.15         6.63 o
   2   7   3        472.59        454.67         9.45 o
   3   7   3         39.88         39.91         2.87 o
   4   7   3        453.28        438.53        11.38 o
   5   7   3         14.24         16.17         1.62 o
   6   7   3        115.98        122.51         4.79 o
  -4   8   3          1.01          0.84         0.81 o
  -3   8   3          8.61         10.00         2.47 o
  -2   8   3         47.12         50.65         5.61 o
  -1   8   3          2.06          1.78         1.37 o
   0   8   3         22.57         22.27         2.70 o
   1   8   3         92.47         84.97         4.44 o
   2   8   3          0.94          2.02         2.31 o
   3   8   3        126.62        118.75         5.70 o
   4   8   3         30.35         29.57         2.27 o
   5   8   3         36.98         35.60         2.24 o
   6   8   3        101.32        119.87         5.24 o
  -3   9   3         10.83         12.67         2.07 o
  -2   9   3         61.54         68.89         5.46 o
  -1   9   3         28.23         31.22         4.06 o
   0   9   3          0.96          3.81         1.73 o
   1   9   3          9.29         10.22         2.77 o
   2   9   3         18.01         17.83         2.78 o
   3   9   3         14.91         14.20         2.80 o
   4   9   3          6.43          5.58         1.61 o
   1  10   3         18.47         16.42         2.56 o
   2  10   3         50.98         59.59         4.48 o
   3  10   3         17.10         20.69         2.50 o
  -2  -9   4         36.82         39.93         3.54 o
  -1  -9   4        163.62        162.74         7.85 o
   0  -9   4         36.70         47.06         4.47 o
   1  -9   4        156.28        163.55         7.52 o
  -4  -8   4        109.70        123.49         6.68 o
  -3  -8   4          9.23         13.75         3.62 o
  -2  -8   4        339.48        366.59         9.40 o
  -1  -8   4          3.46          1.41         1.66 o
   0  -8   4        159.29        158.34         9.45 o
   1  -8   4        106.57         87.85         4.44 o
   2  -8   4         23.10         31.57         2.23 o
   3  -8   4        142.45        143.65        15.51 o
  -5  -7   4         21.48         19.80         2.80 o
  -4  -7   4        186.76        182.20         6.99 o
  -3  -7   4         64.14         66.56         4.39 o
  -2  -7   4         32.40         30.90         3.12 o
  -1  -7   4        129.28        132.64         3.98 o
   0  -7   4        125.59        108.83         5.44 o
   1  -7   4         94.92         91.25         4.16 o
   2  -7   4        270.94        250.37        10.38 o
   3  -7   4          0.41          0.74         1.20 o
   4  -7   4         76.26         68.83         3.92 o
   5  -7   4         32.83         27.89         2.54 o
  -6  -6   4         57.90         56.14         4.11 o
  -5  -6   4         55.65         52.58         5.15 o
  -4  -6   4         91.65         87.74         5.05 o
  -3  -6   4          0.15         -1.57         1.57 o
  -2  -6   4        300.96        274.16         6.62 o
  -1  -6   4        122.18        116.31         5.28 o
   0  -6   4        412.74        402.33        15.28 o
   1  -6   4        292.25        279.43        10.69 o
   2  -6   4         42.93         43.33         2.44 o
   3  -6   4        264.05        242.93         6.61 o
   4  -6   4         61.39         52.48         3.92 o
   5  -6   4         87.15         98.98         6.24 o
  -6  -5   4         24.00         28.16         3.20 o
  -5  -5   4        157.96        155.26         6.27 o
  -4  -5   4         79.12         74.45         4.23 o
  -3  -5   4        362.24        362.62         6.72 o
  -2  -5   4         19.96         18.50         1.67 o
  -1  -5   4        215.45        231.86         5.51 o
   0  -5   4         25.52         25.54         1.77 o
   1  -5   4          3.81          2.04         0.97 o
   2  -5   4        242.19        215.06         8.18 o
   3  -5   4        155.44        139.59         4.06 o
   4  -5   4        219.68        197.51         6.01 o
   5  -5   4        198.42        199.76         9.82 o
   6  -5   4         16.72         13.39         2.62 o
  -6  -4   4         70.98         71.48         4.09 o
  -5  -4   4          2.52          2.43         1.30 o
  -4  -4   4          1.32          1.06         0.71 o
  -3  -4   4         17.59         18.80         2.09 o
  -2  -4   4        108.85        104.68         3.64 o
  -1  -4   4        294.75        321.56         6.21 o
   0  -4   4         12.25         13.37         1.23 o
   1  -4   4        602.75        643.62         9.86 o
   2  -4   4         12.72         11.79         1.19 o
   3  -4   4        156.40        157.97         6.49 o
   4  -4   4          7.16          7.09         0.84 o
   5  -4   4          4.08          3.42         1.33 o
   6  -4   4         60.75         59.72         3.14 o
   7  -4   4         57.44         48.58         6.34 o
  -7  -3   4         18.85         21.19         1.95 o
  -6  -3   4         57.52         64.35         3.24 o
  -5  -3   4          5.13          4.94         0.81 o
  -4  -3   4        207.75        206.05         5.55 o
  -3  -3   4          0.33          0.21         0.68 o
  -2  -3   4        157.26        157.38         3.46 o
  -1  -3   4          3.58          3.89         0.68 o
   0  -3   4         19.19         16.31         1.07 o
   1  -3   4         32.22         29.38         1.42 o
   2  -3   4         92.08         84.09         2.54 o
   3  -3   4        238.04        243.66         6.64 o
   4  -3   4         21.03         23.25         2.03 o
   5  -3   4        225.89        205.93         7.96 o
   6  -3   4          0.78          1.09         0.90 o
   7  -3   4         22.48         20.23         5.98 o
  -7  -2   4         18.31         21.46         2.05 o
  -6  -2   4          0.51          0.92         0.79 o
  -5  -2   4        135.96        127.26         3.25 o
  -4  -2   4         25.69         24.77         1.99 o
  -3  -2   4        138.70        132.02         4.00 o
  -2  -2   4        150.38        144.22         3.09 o
  -1  -2   4          1.77          2.21         0.49 o
   0  -2   4        309.50        302.29         4.12 o
   1  -2   4          6.32          5.94         0.68 o
   2  -2   4        101.72        100.72         2.71 o
   3  -2   4          7.10          8.76         1.15 o
   4  -2   4          0.22          0.73         0.59 o
   5  -2   4         12.66         11.01         1.84 o
   6  -2   4         16.00         17.45         2.07 o
   7  -2   4         88.42         87.96         4.39 o
  -7  -1   4          2.36         -0.59         0.92 o
  -6  -1   4        102.03         99.31         3.97 o
  -5  -1   4          4.41          4.72         0.75 o
  -4  -1   4         32.12         27.91         2.55 o
  -3  -1   4        242.23        226.54         5.17 o
  -2  -1   4         14.90         16.63         1.17 o
  -1  -1   4        667.77        693.42         8.35 o
   0  -1   4         37.37         41.32         1.20 o
   1  -1   4        126.89        135.06         2.96 o
   2  -1   4         98.29         92.42         1.92 o
   3  -1   4          5.54          3.93         0.65 o
   4  -1   4        165.46        164.50         4.12 o
   5  -1   4          2.74          5.10         1.03 o
   6  -1   4         80.86         78.08         3.95 o
   7  -1   4          4.41          5.04         2.59 o
   8  -1   4         11.45         14.03         2.00 o
  -7   0   4         22.16         22.03         1.93 o
  -6   0   4         89.88         87.53         2.71 o
  -5   0   4         12.07         10.03         0.99 o
  -4   0   4        227.10        222.04         8.37 o
  -3   0   4          0.26         -0.15         1.10 o
  -2   0   4        218.11        226.00         3.99 o
  -1   0   4         78.45         74.83         1.64 o
   0   0   4         32.54         34.35         1.55 o
   1   0   4        776.40        779.61        10.53 o
   2   0   4        245.25        260.40         7.13 o
   3   0   4        439.86        437.52         6.05 o
   4   0   4         97.29         96.90         4.63 o
   5   0   4         22.14         26.99         3.32 o
   6   0   4         36.31         38.86         2.38 o
   7   0   4          2.19          2.11         0.83 o
   8   0   4         44.81         59.87         4.29 o
  -7   1   4         76.61         77.45         2.76 o
  -6   1   4        194.86        187.59         3.98 o
  -5   1   4          1.89          1.74         0.95 o
  -4   1   4        138.00        148.46         8.67 o
  -3   1   4         32.47         41.38         2.46 o
  -2   1   4        233.70        241.64         4.94 o
  -1   1   4         15.74         15.78         1.61 o
   0   1   4        672.87        701.93         5.89 o
   1   1   4         25.46         30.36         1.52 o
   2   1   4         28.15         24.82         1.24 o
   3   1   4        252.61        236.09         4.38 o
   4   1   4        191.28        198.34         6.67 o
   5   1   4        266.99        246.12         8.26 o
   6   1   4        130.15        132.11         4.42 o
   7   1   4         51.90         52.89         3.64 o
   8   1   4         23.54         32.36         3.33 o
  -7   2   4        119.62        129.66         4.18 o
  -6   2   4        112.67        108.15         3.21 o
  -5   2   4        483.85        463.35         7.90 o
  -4   2   4        537.86        556.17        12.17 o
  -3   2   4        614.61        624.51        13.51 o
  -2   2   4        678.89        781.34        15.71 o
  -1   2   4        345.86        334.20         5.41 o
   0   2   4        226.62        262.73         4.22 o
   1   2   4         35.30         41.54         1.67 o
   2   2   4        407.65        406.17         3.97 o
   3   2   4          3.92          2.30         0.72 o
   4   2   4        242.98        223.66         6.67 o
   5   2   4         50.73         50.96         3.86 o
   6   2   4          1.72          1.58         0.89 o
   7   2   4        131.50        137.54         8.54 o
   8   2   4         43.37         37.24         3.59 o
  -7   3   4          5.00          5.54         0.87 o
  -6   3   4         78.64         85.74         3.69 o
  -5   3   4         51.61         48.77         2.97 o
  -4   3   4          6.44          3.87         1.41 o
  -3   3   4        505.58        522.13        12.66 o
  -2   3   4        618.29        680.64         8.80 o
  -1   3   4       1499.24       1631.51        22.39 o
   0   3   4       2072.15       2337.69        16.20 o
   1   3   4       1560.77       1602.49         9.61 o
   2   3   4        550.97        639.24        10.77 o
   3   3   4        365.49        378.31         6.32 o
   4   3   4        185.81        169.89         5.52 o
   5   3   4         51.28         47.88         3.97 o
   6   3   4        166.22        156.06         4.87 o
   7   3   4          5.66          4.09         1.05 o
   8   3   4         57.97         69.26         4.49 o
  -6   4   4          2.43          1.12         0.76 o
  -5   4   4          3.70          4.88         1.01 o
  -4   4   4        124.64        114.92         3.64 o
  -3   4   4          0.02         -1.14         1.14 o
  -2   4   4        429.40        406.83         6.52 o
  -1   4   4         10.02         13.58         1.32 o
   0   4   4         17.34         16.10         1.38 o
   1   4   4        242.89        280.49         4.63 o
   2   4   4        433.31        457.99         6.37 o
   3   4   4        584.32        617.16         7.65 o
   4   4   4        305.85        312.84         7.78 o
   5   4   4        309.82        305.77         6.27 o
   6   4   4         81.35         76.01         5.71 o
   7   4   4         86.97         88.27         4.42 o
  -6   5   4          9.91         10.20         0.98 o
  -5   5   4          5.63          6.28         1.02 o
  -4   5   4         35.54         29.03         2.58 o
  -3   5   4         19.07         18.14         1.89 o
  -2   5   4          3.07          1.73         0.86 o
  -1   5   4         50.59         48.42         2.83 o
   0   5   4        395.38        346.43         7.59 o
   1   5   4         52.66         55.31         3.26 o
   2   5   4        488.83        459.09         7.22 o
   3   5   4          7.30          7.52         1.28 o
   4   5   4         23.50         23.08         2.25 o
   5   5   4         19.77         16.58         1.68 o
   6   5   4         22.23         19.40         2.14 o
   7   5   4         53.06         55.81         3.60 o
  -5   6   4         36.38         41.89         3.19 o
  -4   6   4         35.19         38.08         3.14 o
  -3   6   4         94.47        102.90         5.77 o
  -2   6   4         52.17         47.15         2.22 o
  -1   6   4        226.53        234.21         6.31 o
   0   6   4         56.93         59.11         4.16 o
   1   6   4        214.04        206.65         5.54 o
   2   6   4         10.24          6.54         1.14 o
   3   6   4         98.07        104.09         4.09 o
   4   6   4        194.52        189.22         5.20 o
   5   6   4         56.84         57.05         3.58 o
   6   6   4        126.36        126.30         4.80 o
   7   6   4         16.87         15.76         1.31 o
  -4   7   4        212.61        244.93         9.87 o
  -3   7   4          9.42          8.17         1.71 o
  -2   7   4        140.05        136.78         5.95 o
  -1   7   4         39.09         35.53         2.64 o
   0   7   4         58.73         51.71         2.44 o
   1   7   4        203.57        204.76         5.45 o
   2   7   4         75.39         65.21         2.60 o
   3   7   4        260.44        263.16         5.49 o
   4   7   4         28.46         25.54         2.34 o
   5   7   4        114.93        115.05         4.61 o
   6   7   4          3.78          5.74         1.07 o
  -3   8   4          0.32          3.10         1.83 o
  -2   8   4        192.70        197.39        10.73 o
  -1   8   4          3.32          1.55         1.02 o
   0   8   4        200.49        200.41         5.90 o
   1   8   4          4.53          2.60         1.48 o
   2   8   4         83.99         75.32         6.45 o
   3   8   4         16.44         15.43         3.09 o
   4   8   4         29.30         32.35         4.11 o
   5   8   4         85.37         93.40         4.20 o
  -2   9   4         55.52         76.98         5.44 o
  -1   9   4          7.77         11.23         2.56 o
   0   9   4         94.22        112.11         5.16 o
   1   9   4          3.35          2.65         0.99 o
   2   9   4        104.73        112.75         5.03 o
   3   9   4         14.80         16.47         2.68 o
   4   9   4         54.80         60.58         4.44 o
   1  10   4         34.59         29.69         2.94 o
   2  10   4         55.83         67.55         4.25 o
  -1  -9   5        287.88        325.53         9.92 o
   0  -9   5        201.57        214.16         8.41 o
   1  -9   5        116.05        112.34         5.68 o
  -3  -8   5          4.22          0.80         1.46 o
  -2  -8   5        121.40        127.16         7.25 o
  -1  -8   5         19.27         24.94         3.77 o
   0  -8   5          7.90          3.75         1.74 o
   1  -8   5        133.62        149.00         6.69 o
   2  -8   5         89.96        101.95         4.27 o
   3  -8   5        123.21        141.41         6.13 o
  -5  -7   5         40.63         42.39         3.46 o
  -4  -7   5         64.17         59.77         5.28 o
  -3  -7   5         84.34         74.11         6.47 o
  -2  -7   5         93.66         92.54         5.14 o
  -1  -7   5         56.77         48.24         3.76 o
   0  -7   5        212.12        191.21         7.20 o
   1  -7   5          6.06          2.74         1.44 o
   2  -7   5        182.75        166.35         6.20 o
   3  -7   5          8.53         10.68         2.44 o
   4  -7   5          8.22          7.17         1.90 o
  -5  -6   5         13.35         16.57         2.93 o
  -4  -6   5         60.21         56.04         5.80 o
  -3  -6   5         59.52         53.82         5.87 o
  -2  -6   5        201.74        182.77         5.21 o
  -1  -6   5        196.28        176.54         4.68 o
   0  -6   5        142.43        133.66         4.42 o
   1  -6   5        154.42        133.63         6.17 o
   2  -6   5        148.29        134.81         5.04 o
   3  -6   5         36.28         29.54         3.11 o
   4  -6   5        179.88        167.56         8.89 o
   5  -6   5          1.64          0.66         1.22 o
  -6  -5   5         86.34         90.69         3.58 o
  -5  -5   5         68.09         72.34         4.21 o
  -4  -5   5        122.57        116.99         5.85 o
  -3  -5   5         73.13         67.31         3.63 o
  -2  -5   5          7.92          5.73         1.55 o
  -1  -5   5         68.18         67.80         2.54 o
   0  -5   5         94.28         96.49         4.76 o
   1  -5   5        254.70        255.66        13.59 o
   2  -5   5        136.08        129.40         5.32 o
   3  -5   5        284.84        260.01         8.55 o
   4  -5   5        105.85        103.27         5.58 o
   5  -5   5         84.20         90.56         6.55 o
   6  -5   5         69.49         72.04         4.76 o
  -6  -4   5        114.92        119.64         5.26 o
  -5  -4   5          1.94          2.30         1.22 o
  -4  -4   5        182.76        170.27         4.99 o
  -3  -4   5         72.07         70.59         4.09 o
  -2  -4   5        329.75        305.05         6.24 o
  -1  -4   5        198.23        197.16         4.92 o
   0  -4   5        294.29        278.50         6.25 o
   1  -4   5         83.01         83.31         2.88 o
   2  -4   5         26.74         22.38         1.91 o
   3  -4   5        124.36        122.80         5.20 o
   4  -4   5          8.44          7.29         1.08 o
   5  -4   5        222.68        223.55        10.66 o
   6  -4   5         30.60         34.66         3.79 o
  -6  -3   5         80.21         72.92         3.28 o
  -5  -3   5        103.43         97.73         3.70 o
  -4  -3   5        286.81        265.54         4.31 o
  -3  -3   5        192.68        184.88         5.17 o
  -2  -3   5        381.78        387.00         7.23 o
  -1  -3   5         14.52         12.94         1.26 o
   0  -3   5        269.69        273.73         4.88 o
   1  -3   5        130.94        135.18         3.53 o
   2  -3   5        209.45        181.91         4.44 o
   3  -3   5         49.26         50.43         3.23 o
   4  -3   5         94.23         90.46         3.37 o
   5  -3   5         11.47          9.54         1.42 o
   6  -3   5         30.12         28.38         3.80 o
   7  -3   5         43.19         38.84         8.33 o
  -7  -2   5          0.31         -0.80         0.80 o
  -6  -2   5        147.92        149.09         4.88 o
  -5  -2   5          0.86          0.04         0.63 o
  -4  -2   5         89.57         81.77         3.48 o
  -3  -2   5         27.06         24.69         1.86 o
  -2  -2   5         66.44         63.15         2.70 o
  -1  -2   5        397.28        387.67         5.25 o
   0  -2   5        463.58        489.01         7.29 o
   1  -2   5        405.16        417.13         6.90 o
   2  -2   5        130.43        135.89         3.39 o
   3  -2   5         10.78         10.51         1.34 o
   4  -2   5          6.01          3.87         1.19 o
   5  -2   5          2.18          0.72         1.35 o
   6  -2   5          0.40          0.10         1.62 o
   7  -2   5          0.65         -0.01         0.97 o
  -7  -1   5         24.30         21.62         2.20 o
  -6  -1   5        143.68        145.95         4.86 o
  -5  -1   5          7.92          5.21         1.03 o
  -4  -1   5        689.53        718.24         9.90 o
  -3  -1   5         45.11         44.07         2.46 o
  -2  -1   5       1996.21       2126.49        14.47 o
  -1  -1   5        142.20        155.96         2.63 o
   0  -1   5       1032.32       1233.21         9.56 o
   1  -1   5         45.60         45.60         2.59 o
   2  -1   5          0.13          0.52         0.68 o
   3  -1   5        357.96        352.24         6.22 o
   4  -1   5         77.67         69.23         2.70 o
   5  -1   5        115.64        113.69         4.52 o
   6  -1   5          0.28          0.57         1.50 o
   7  -1   5          2.60          4.66         1.28 o
  -7   0   5         65.02         68.29         3.13 o
  -6   0   5          7.14          7.91         0.97 o
  -5   0   5         90.22         89.69         2.85 o
  -4   0   5         81.78         83.29         5.77 o
  -3   0   5         27.52         32.05         2.36 o
  -2   0   5        547.42        592.49         8.19 o
  -1   0   5        128.80        158.42         2.70 o
   0   0   5       3584.13       3912.49        17.70 o
   1   0   5        474.92        549.28         5.06 o
   2   0   5       4226.33       4441.07        40.10 o
   3   0   5         48.42         50.21         2.57 o
   4   0   5        916.68        969.72        49.17 o
   5   0   5         57.53         58.29         4.09 o
   6   0   5         18.90         20.06         1.62 o
   7   0   5         75.46         74.26         5.06 o
  -7   1   5          4.03          1.03         0.86 o
  -6   1   5        129.68        124.56         2.91 o
  -5   1   5         14.40         14.85         1.42 o
  -4   1   5         10.72         16.39         2.13 o
  -3   1   5         91.14         89.34         9.28 o
  -2   1   5         56.93         57.84         5.59 o
  -1   1   5         64.79         57.21         2.08 o
   0   1   5         82.96         86.40         2.10 o
   1   1   5         37.15         39.87         1.64 o
   2   1   5        393.96        439.57         7.13 o
   3   1   5        111.49        133.21         4.31 o
   4   1   5       1197.43       1257.66        59.13 o
   5   1   5         70.43         67.47         4.48 o
   6   1   5        864.97        849.48        16.81 o
   7   1   5          0.61          0.21         1.18 o
   8   1   5        174.36        189.66         7.00 o
  -6   2   5        117.78        117.96         2.91 o
  -5   2   5         13.64         12.08         1.41 o
  -4   2   5        444.77        426.79        10.79 o
  -3   2   5          3.25          4.92         1.03 o
  -2   2   5        264.98        280.03         7.98 o
  -1   2   5         16.31         14.80         1.29 o
   0   2   5         26.27         18.22         1.54 o
   1   2   5         90.64         78.22         2.14 o
   2   2   5         18.43         17.50         1.42 o
   3   2   5         60.17         53.37         2.42 o
   4   2   5          2.57          2.28         0.89 o
   5   2   5         68.76         72.62         4.69 o
   6   2   5         42.71         42.08         2.55 o
   7   2   5         60.37         63.12         5.75 o
   8   2   5        175.92        188.94         7.05 o
  -6   3   5         17.18         14.55         1.30 o
  -5   3   5         19.69         19.13         1.66 o
  -4   3   5         93.43         85.94         3.04 o
  -3   3   5          2.12          0.70         1.15 o
  -2   3   5        584.63        551.17         9.92 o
  -1   3   5          0.05          0.58         0.73 o
   0   3   5        848.35        856.36        10.36 o
   1   3   5         18.77         16.74         1.33 o
   2   3   5        118.63        119.11         3.17 o
   3   3   5         92.93         95.86         3.39 o
   4   3   5          6.38          8.06         1.48 o
   5   3   5         75.24         75.65         2.76 o
   6   3   5          1.51          2.23         1.00 o
   7   3   5         44.93         46.75         3.48 o
  -6   4   5         16.13         17.05         1.26 o
  -5   4   5         23.89         21.61         1.67 o
  -4   4   5         45.37         42.29         2.39 o
  -3   4   5         52.09         44.07         3.66 o
  -2   4   5         94.94         99.11         3.64 o
  -1   4   5         40.17         32.15         2.02 o
   0   4   5        333.18        347.79         7.17 o
   1   4   5          2.61          2.63         0.78 o
   2   4   5        685.35        661.12         8.61 o
   3   4   5         54.65         50.53         3.25 o
   4   4   5        312.60        293.39         7.66 o
   5   4   5         52.06         51.26         2.40 o
   6   4   5          7.00          6.29         1.39 o
   7   4   5         39.18         42.78         3.24 o
  -5   5   5          0.50         -0.32         0.73 o
  -4   5   5          9.69          7.78         1.29 o
  -3   5   5          1.22          2.00         1.17 o
  -2   5   5         21.05         18.31         1.92 o
  -1   5   5         13.75         15.29         1.45 o
   0   5   5        111.01        107.66         3.83 o
   1   5   5         98.60         85.63         3.10 o
   2   5   5        108.96        109.84         4.03 o
   3   5   5         18.99         15.51         1.67 o
   4   5   5        187.60        179.08         4.83 o
   5   5   5          0.17          1.74         0.79 o
   6   5   5        166.30        168.96         5.78 o
   7   5   5          2.43          1.67         0.99 o
  -5   6   5         10.49          6.44         1.85 o
  -4   6   5        132.35        129.71         5.40 o
  -3   6   5         14.03         17.95         3.34 o
  -2   6   5        207.29        177.61         7.86 o
  -1   6   5          1.32          1.10         0.74 o
   0   6   5         68.02         59.42         5.53 o
   1   6   5          2.31          2.20         0.91 o
   2   6   5          0.45          0.36         0.96 o
   3   6   5         49.03         47.97         1.95 o
   4   6   5         13.33         14.57         1.40 o
   5   6   5         68.12         67.43         4.47 o
   6   6   5         27.78         29.08         1.96 o
   7   6   5         24.30         27.68         2.07 o
  -4   7   5          5.28          4.50         1.47 o
  -3   7   5          0.84          3.64         1.40 o
  -2   7   5         98.85         86.37         4.70 o
  -1   7   5         45.85         39.32         2.72 o
   0   7   5        302.55        251.49         5.40 o
   1   7   5         25.02         22.02         1.89 o
   2   7   5        318.76        298.44         5.91 o
   3   7   5          0.12          0.37         0.99 o
   4   7   5         97.94         96.55         3.65 o
   5   7   5          7.67          8.83         1.41 o
   6   7   5          4.83          3.78         1.30 o
  -3   8   5        180.04        215.19        15.75 o
  -2   8   5          2.13          2.61         1.63 o
  -1   8   5        145.38        146.10         5.91 o
   0   8   5         21.78         18.86         2.28 o
   1   8   5          5.57          5.01         2.24 o
   2   8   5        132.14        109.28         7.83 o
   3   8   5         13.71         10.78         2.69 o
   4   8   5        260.26        265.11        10.95 o
   5   8   5          3.35          2.28         0.83 o
  -2   9   5        142.30        177.89         7.51 o
  -1   9   5         50.79         56.56         4.80 o
   0   9   5         47.11         49.69         3.14 o
   1   9   5        203.73        206.58         9.11 o
   2   9   5          0.48         -0.36         1.58 o
   3   9   5        118.06        131.01         5.53 o
   4   9   5         11.67         10.26         1.38 o
  -2  -8   6          6.43          9.98         2.12 o
  -1  -8   6          0.17         -2.00         2.11 o
   0  -8   6          3.76          5.91         2.08 o
   1  -8   6         41.59         39.08         4.14 o
   2  -8   6         17.70         19.82         1.82 o
   3  -8   6         85.27         84.60         4.24 o
  -4  -7   6          0.80         -0.91         1.39 o
  -3  -7   6          2.16          2.75         1.93 o
  -2  -7   6         35.24         39.22         6.98 o
  -1  -7   6         45.31         38.43         4.76 o
   0  -7   6         66.21         74.33         4.61 o
   1  -7   6         83.73         87.63         4.77 o
   2  -7   6         31.29         32.47         2.80 o
   3  -7   6         13.65         14.82         2.73 o
   4  -7   6         14.88         12.22         1.97 o
  -5  -6   6         18.28         17.21         3.33 o
  -4  -6   6         35.98         37.52         2.87 o
  -3  -6   6          9.57          5.69         2.04 o
  -2  -6   6         29.08         28.65         2.97 o
  -1  -6   6         10.48          6.54         2.06 o
   0  -6   6          1.32          1.80         1.02 o
   1  -6   6          1.98          2.41         0.93 o
   2  -6   6         46.40         51.00         3.75 o
   3  -6   6         59.88         60.42         5.60 o
   4  -6   6         60.34         65.64         5.40 o
   5  -6   6         92.18         98.19         5.43 o
  -5  -5   6         57.99         57.66         6.43 o
  -4  -5   6        104.82        104.05         8.33 o
  -3  -5   6          1.89          0.22         1.02 o
  -2  -5   6        143.02        134.41         3.78 o
  -1  -5   6         70.65         65.70         2.90 o
   0  -5   6         99.34         95.70         4.07 o
   1  -5   6          4.02          5.16         0.93 o
   2  -5   6         25.03         20.96         2.08 o
   3  -5   6         32.33         26.10         2.68 o
   4  -5   6          0.03         -0.70         1.64 o
   5  -5   6          2.16          4.71         1.76 o
   6  -5   6          8.36          6.53         1.39 o
  -6  -4   6          9.79          9.89         2.01 o
  -5  -4   6        183.37        181.08         5.31 o
  -4  -4   6         41.63         40.00         3.51 o
  -3  -4   6        380.71        353.20         5.63 o
  -2  -4   6        508.96        483.91         9.38 o
  -1  -4   6        207.28        193.49         6.07 o
   0  -4   6        909.67        921.77        12.16 o
   1  -4   6         16.57         18.63         2.08 o
   2  -4   6        497.34        507.66        20.55 o
   3  -4   6        124.31        125.49         4.46 o
   4  -4   6        138.49        128.89         5.74 o
   5  -4   6          5.19          5.12         1.90 o
   6  -4   6         36.38         38.93         3.68 o
  -6  -3   6         20.59         19.21         1.59 o
  -5  -3   6         49.13         52.65         4.35 o
  -4  -3   6          3.09          2.22         0.73 o
  -3  -3   6        154.02        144.12         4.07 o
  -2  -3   6          5.19          6.60         1.17 o
  -1  -3   6        532.94        527.43         7.77 o
   0  -3   6        764.89        786.24        12.95 o
   1  -3   6        846.90        859.72        12.49 o
   2  -3   6       1863.04       1860.73        22.20 o
   3  -3   6        135.15        119.24         6.14 o
   4  -3   6       1237.86       1198.73        11.76 o
   5  -3   6         45.93         54.18         5.18 o
   6  -3   6        385.16        412.68        12.53 o
   7  -3   6         74.14         67.83         4.37 o
  -6  -2   6         88.40         83.24         3.90 o
  -5  -2   6          4.42          3.44         1.03 o
  -4  -2   6        268.82        266.73         4.25 o
  -3  -2   6         21.82         21.21         1.81 o
  -2  -2   6        170.77        198.40         5.83 o
  -1  -2   6          6.50          3.01         0.84 o
   0  -2   6          1.83          5.92         0.84 o
   1  -2   6         57.01         46.65         2.62 o
   2  -2   6        114.73        122.15         4.30 o
   3  -2   6        511.33        501.80        15.15 o
   4  -2   6        815.00        801.14        10.83 o
   5  -2   6        416.42        411.24         8.22 o
   7  -2   6         34.30         35.92         3.74 o
  -6  -1   6          3.15          2.55         0.70 o
  -5  -1   6         83.92         80.17         3.41 o
  -4  -1   6          1.96          2.09         0.67 o
  -3  -1   6         24.84         19.22         1.88 o
  -2  -1   6        187.88        230.87         4.58 o
  -1  -1   6          2.52          2.76         0.62 o
   0  -1   6        741.60        941.57        15.50 o
   1  -1   6         22.79         29.49         1.91 o
   2  -1   6         65.79         98.05         3.74 o
   3  -1   6         32.39         39.67         3.28 o
   4  -1   6         10.55          7.60         1.12 o
   5  -1   6         25.66         26.09         3.88 o
   6  -1   6         32.36         26.71         4.13 o
   7  -1   6        164.97        162.86         8.28 o
  -6   0   6         92.74         95.38         2.82 o
  -5   0   6        132.18        124.87         4.79 o
  -4   0   6         16.13         18.10         2.13 o
  -3   0   6        274.26        260.18         6.82 o
  -2   0   6        203.52        199.49         7.74 o
  -1   0   6        297.13        293.33         5.01 o
   0   0   6        330.49        329.16         5.07 o
   1   0   6        131.69        110.86         2.86 o
   2   0   6         34.04         50.32         2.64 o
   3   0   6         18.81         16.21         1.40 o
   4   0   6         39.40         42.40         3.52 o
   5   0   6         46.12         41.15         2.60 o
   6   0   6          8.11          8.23         2.61 o
   7   0   6         18.51         17.44         2.07 o
  -6   1   6         13.97         14.78         1.11 o
  -5   1   6         33.03         29.31         2.06 o
  -4   1   6        231.00        232.97         6.43 o
  -3   1   6        118.76        117.96         5.93 o
  -2   1   6        460.10        466.41        10.63 o
  -1   1   6        174.12        182.47         6.31 o
   0   1   6          6.75         12.97         1.18 o
   1   1   6        196.34        206.92         3.38 o
   2   1   6        649.33        715.94         9.55 o
   3   1   6        102.45         85.78         2.91 o
   4   1   6        222.55        209.33         5.86 o
   5   1   6         21.05         18.74         2.31 o
   6   1   6         17.51         15.93         1.81 o
   7   1   6         20.21         21.00         2.27 o
  -6   2   6          5.12          5.10         0.80 o
  -5   2   6        135.45        137.45         4.16 o
  -4   2   6          5.62          5.71         0.88 o
  -3   2   6         54.26         49.27         2.82 o
  -2   2   6         53.92         53.77         2.91 o
  -1   2   6          2.34          1.14         0.89 o
   0   2   6        735.72        710.51         9.94 o
   1   2   6         26.82         23.84         1.58 o
   2   2   6        612.39        586.04         8.83 o
   3   2   6         48.34         45.43         2.41 o
   4   2   6          6.80          6.08         1.20 o
   5   2   6         35.86         30.10         3.21 o
   6   2   6         86.46         80.04         4.75 o
   7   2   6         14.20         14.65         1.81 o
  -6   3   6         18.85         20.51         1.16 o
  -5   3   6        145.42        147.62         4.13 o
  -4   3   6          9.55          9.37         1.34 o
  -3   3   6        387.50        376.75        10.77 o
  -2   3   6         25.63         24.07         2.33 o
  -1   3   6        554.12        544.39        15.05 o
   0   3   6         23.28         25.25         1.75 o
   1   3   6        169.53        181.37         4.40 o
   2   3   6         87.63         83.22         2.60 o
   3   3   6          0.57          0.75         0.94 o
   4   3   6        395.42        383.00         7.46 o
   5   3   6          3.96          3.23         0.89 o
   6   3   6        189.70        195.13         5.91 o
   7   3   6          1.64          2.55         0.87 o
  -6   4   6         38.13         42.91         2.18 o
  -5   4   6          5.29          4.07         0.76 o
  -4   4   6         76.52         75.41         3.65 o
  -3   4   6         31.51         30.78         1.72 o
  -2   4   6         40.99         33.59         2.78 o
  -1   4   6        137.03        128.35         4.83 o
   0   4   6          3.18          2.73         1.03 o
   1   4   6        436.26        431.72         6.21 o
   2   4   6          1.29          2.24         0.84 o
   3   4   6        243.83        214.17         6.73 o
   4   4   6          4.32          3.84         1.30 o
   5   4   6         18.01         15.47         1.49 o
   6   4   6         53.91         48.94         3.93 o
   7   4   6          0.17         -0.19         0.97 o
  -5   5   6         87.73         95.80         2.47 o
  -4   5   6         22.54         22.65         1.95 o
  -3   5   6         13.43          9.77         1.30 o
  -2   5   6        115.78        107.23         3.21 o
  -1   5   6          0.54         -0.60         0.83 o
   0   5   6        131.06        118.20         4.16 o
   1   5   6          1.13          1.87         0.69 o
   2   5   6         20.29         17.78         1.67 o
   3   5   6         32.53         24.57         2.49 o
   4   5   6          3.52          2.52         0.79 o
   5   5   6         74.64         71.31         3.39 o
   6   5   6         22.52         24.42         2.73 o
   7   5   6         13.39         19.27         2.30 o
  -4   6   6          0.37          0.08         0.96 o
  -3   6   6        225.90        227.30         7.64 o
  -2   6   6          4.11          3.93         1.06 o
  -1   6   6         82.02         71.48         2.47 o
   0   6   6         47.14         51.65         2.11 o
   1   6   6         12.87          7.96         0.87 o
   2   6   6        114.42        114.69         3.47 o
   3   6   6         17.95         17.61         1.61 o
   4   6   6         74.49         71.67         2.94 o
   5   6   6          2.90          2.44         0.75 o
   6   6   6          0.93          2.28         2.04 o
  -4   7   6         22.58         23.29         3.95 o
  -3   7   6         41.57         41.93         2.58 o
  -2   7   6         11.91         12.79         3.16 o
  -1   7   6        127.84        129.93         6.01 o
   0   7   6          0.18          0.03         0.85 o
   1   7   6         87.22         89.09         3.21 o
   2   7   6          2.99          3.35         0.85 o
   3   7   6         13.28         13.91         3.09 o
   4   7   6         18.79         15.97         2.20 o
   5   7   6          6.37          7.59         0.93 o
   6   7   6         43.65         45.41         2.92 o
  -3   8   6          4.22          7.84         2.26 o
  -2   8   6         59.34         65.52         5.56 o
  -1   8   6          7.93          9.70         2.50 o
   0   8   6         62.73         58.48         3.84 o
   1   8   6         28.57         36.73         3.01 o
   2   8   6          3.92          4.08         1.31 o
   3   8   6         24.88         31.93         2.98 o
   4   8   6          0.25          0.63         1.07 o
   5   8   6          0.72          1.50         1.56 o
  -1   9   6         12.15         22.80         2.97 o
   0   9   6         37.50         30.78         1.94 o
   1   9   6         11.59         22.21         2.96 o
   2   9   6         99.43         97.31         5.97 o
   3   9   6         12.32         17.91         1.86 o
   4   9   6         25.38         33.73         2.11 o
  -1  -8   7         16.73         19.13         2.56 o
   0  -8   7          6.67          8.94         1.91 o
   1  -8   7         22.56         21.42         2.71 o
   2  -8   7         29.32         28.38         3.15 o
  -3  -7   7        344.09        355.48        10.52 o
  -2  -7   7         34.35         39.28         4.07 o
  -1  -7   7        369.15        372.53        13.37 o
   0  -7   7          7.72          5.17         1.82 o
   1  -7   7         84.33         81.21         4.35 o
   2  -7   7          0.34          4.30         1.07 o
   3  -7   7         18.12         17.06         2.69 o
  -4  -6   7          3.33          4.66         1.15 o
  -3  -6   7        113.76        112.46         7.21 o
  -2  -6   7         68.45         75.79         4.44 o
  -1  -6   7         31.64         29.29         4.26 o
   0  -6   7         50.11         44.92         3.78 o
   1  -6   7        356.69        333.07         9.45 o
   2  -6   7          1.70          1.64         1.07 o
   3  -6   7        203.58        187.95         9.26 o
   4  -6   7          8.05          9.57         2.20 o
  -5  -5   7          5.76          4.26         1.04 o
  -4  -5   7        763.05        811.12        13.54 o
  -3  -5   7        147.80        144.29        14.82 o
  -2  -5   7        404.00        397.28         7.49 o
  -1  -5   7        632.57        612.73        10.73 o
   0  -5   7         14.91         14.87         1.91 o
   1  -5   7        404.49        386.40         8.70 o
   2  -5   7         19.55         17.52         1.81 o
   3  -5   7          0.00         -0.73         2.10 o
   4  -5   7          0.98         -0.02         1.60 o
   5  -5   7         78.48         85.55         5.42 o
  -5  -4   7         69.60         69.01         3.77 o
  -4  -4   7        604.86        603.39        12.47 o
  -3  -4   7         21.10         18.25         1.73 o
  -2  -4   7       1776.19       1753.39        21.13 o
  -1  -4   7         17.26         14.66         1.33 o
   0  -4   7       2024.20       2030.35        24.56 o
   1  -4   7        359.33        345.56         7.73 o
   2  -4   7        709.28        712.94         9.16 o
   3  -4   7        784.25        763.76        14.05 o
   4  -4   7         43.76         36.94         4.46 o
   5  -4   7        311.43        310.59        11.33 o
   6  -4   7          0.51         -0.74         0.74 o
  -6  -3   7        185.83        188.78         5.00 o
  -5  -3   7          5.93          4.36         0.85 o
  -4  -3   7        202.75        202.00         5.22 o
  -3  -3   7        196.65        185.95         4.10 o
  -2  -3   7        242.35        223.96         6.61 o
  -1  -3   7        213.93        205.08         5.74 o
   0  -3   7        893.81        868.91        10.25 o
   1  -3   7          7.73          8.60         1.35 o
   2  -3   7       1842.97       1823.51        19.61 o
   3  -3   7         10.52          9.54         1.19 o
   4  -3   7       1259.18       1270.70        14.61 o
   5  -3   7        166.95        171.61         8.65 o
   6  -3   7        256.28        265.90        10.32 o
  -6  -2   7          7.07          6.46         0.94 o
  -5  -2   7        179.59        182.84         4.74 o
  -4  -2   7         66.13         62.57         2.21 o
  -3  -2   7        125.92        118.64         3.02 o
  -2  -2   7        216.13        210.23         6.97 o
  -1  -2   7         18.61         14.40         1.72 o
   0  -2   7         61.00         56.29         2.94 o
   1  -2   7        284.57        293.19         6.55 o
   2  -2   7         43.77         38.01         2.37 o
   3  -2   7        134.49        135.78         6.39 o
   4  -2   7        291.68        271.93         6.11 o
   6  -2   7        428.89        445.50        14.50 o
   7  -2   7          0.31          0.22         0.88 o
  -6  -1   7         96.67        101.23         2.52 o
  -5  -1   7         54.16         52.98         2.66 o
  -4  -1   7        273.75        263.42         4.51 o
  -3  -1   7        297.40        274.09        17.01 o
  -2  -1   7        107.53        110.26         4.21 o
  -1  -1   7        571.31        609.44         8.48 o
   0  -1   7         42.18         35.26         2.25 o
   1  -1   7        265.82        264.71         7.81 o
   2  -1   7         40.39         30.56         3.23 o
   3  -1   7          1.26          0.94         1.25 o
   4  -1   7          3.82          4.84         1.22 o
   5  -1   7         60.73         58.88         3.37 o
   6  -1   7          1.32          5.12         2.30 o
   7  -1   7         11.20          9.08         2.22 o
  -6   0   7          8.45          9.02         0.83 o
  -5   0   7          3.44          2.26         0.82 o
  -4   0   7         66.20         58.99         2.53 o
  -3   0   7         31.64         30.81         3.27 o
  -2   0   7        470.44        441.54        11.28 o
  -1   0   7        290.47        302.15         8.50 o
   0   0   7        760.02        800.56        11.79 o
   1   0   7        565.28        642.50        10.29 o
   2   0   7        100.27        112.92         4.27 o
   3   0   7        450.31        453.61         7.48 o
   4   0   7          6.44          4.04         1.38 o
   5   0   7        132.38        125.25         4.86 o
   6   0   7          5.54          4.35         2.28 o
   7   0   7          6.16          8.06         2.15 o
  -6   1   7          7.08          8.20         0.80 o
  -5   1   7         78.25         80.00         4.56 o
  -4   1   7         24.27         24.41         2.17 o
  -3   1   7         81.66         81.99         5.11 o
  -2   1   7         34.95         31.00         2.35 o
  -1   1   7          0.76          1.00         0.78 o
   0   1   7        151.48        141.60         4.80 o
   1   1   7        144.57        140.01         4.10 o
   2   1   7        499.68        502.07         8.77 o
   3   1   7        240.72        234.23         4.69 o
   4   1   7        276.80        251.36        19.93 o
   5   1   7        169.05        161.44         5.50 o
   6   1   7         17.81         18.42         2.27 o
   7   1   7         91.20         87.07         4.15 o
  -6   2   7         54.39         60.30         2.03 o
  -5   2   7         74.63         76.79         2.63 o
  -4   2   7         23.42         21.58         1.70 o
  -3   2   7        175.03        168.09         4.03 o
  -2   2   7          0.96          2.50         1.27 o
  -1   2   7        343.89        321.85         9.57 o
   0   2   7         38.66         29.94         2.33 o
   1   2   7        295.15        289.37         5.48 o
   2   2   7         49.46         46.55         3.29 o
   3   2   7          2.94          4.23         1.69 o
   4   2   7        124.09        107.14         6.53 o
   5   2   7         42.89         43.64         2.59 o
   6   2   7        109.80         98.10         4.32 o
   7   2   7         29.52         32.84         2.30 o
  -5   3   7         98.87        102.07         3.25 o
  -4   3   7         86.52         83.93         4.77 o
  -3   3   7        197.48        188.12         5.93 o
  -2   3   7        283.87        261.01         9.20 o
  -1   3   7        227.51        222.46         8.03 o
   0   3   7        279.67        259.37         5.68 o
   1   3   7        384.53        366.02         6.70 o
   2   3   7         17.21         15.00         1.44 o
   3   3   7        590.05        578.62        11.76 o
   4   3   7         12.99         14.24         1.13 o
   5   3   7        185.09        176.15         5.70 o
   6   3   7         46.06         45.68         2.83 o
   7   3   7          4.95          6.90         2.63 o
  -5   4   7         28.08         24.71         1.33 o
  -4   4   7          0.62          0.81         0.66 o
  -3   4   7          9.58         13.65         1.67 o
  -2   4   7          8.23          8.35         0.94 o
  -1   4   7        202.98        194.27         5.48 o
   0   4   7        210.90        194.90         6.14 o
   1   4   7        183.85        167.63         4.71 o
   2   4   7        543.38        502.45         9.86 o
   3   4   7        117.19        113.47         5.13 o
   4   4   7        319.22        308.86         5.69 o
   5   4   7        249.76        249.86        10.83 o
   6   4   7         44.32         36.25         3.13 o
   7   4   7        207.43        215.29         4.65 o
  -5   5   7        151.31        167.14         5.36 o
  -4   5   7          1.01          0.71         0.87 o
  -3   5   7        395.57        371.62         7.90 o
  -2   5   7          1.56          1.47         0.65 o
  -1   5   7        261.13        243.13         3.94 o
   0   5   7          3.13          1.18         1.18 o
   1   5   7          9.34          7.50         1.30 o
   2   5   7          2.86          3.60         0.86 o
   3   5   7          0.80          0.10         0.65 o
   4   5   7        147.03        142.27         3.70 o
   5   5   7          2.55          2.60         1.05 o
   6   5   7        320.66        329.32         6.99 o
   7   5   7          1.47          3.81         1.15 o
  -4   6   7         81.44         83.73         3.03 o
  -3   6   7        188.38        171.98         6.32 o
  -2   6   7         23.85         24.58         2.12 o
  -1   6   7        661.93        583.84         6.38 o
   0   6   7          8.09          6.23         0.88 o
   1   6   7        883.76        821.39         9.34 o
   2   6   7         16.67         14.40         1.14 o
   3   6   7        364.88        344.26         6.37 o
   4   6   7          0.26          0.78         0.86 o
   5   6   7         75.47         74.48         3.10 o
   6   6   7          0.55         -0.56         1.20 o
  -3   7   7          0.28          0.83         0.74 o
  -2   7   7        137.63        141.13         5.38 o
  -1   7   7         49.85         39.36         2.68 o
   0   7   7        196.50        192.37         5.92 o
   1   7   7        318.21        264.13         8.34 o
   2   7   7         19.93         20.85         2.19 o
   3   7   7        661.81        624.84        13.09 o
   4   7   7         21.53         22.79         2.52 o
   5   7   7        438.04        485.78         8.91 o
  -2   8   7          0.51         -0.89         0.89 o
  -1   8   7         34.43         38.03         2.82 o
   0   8   7         19.49         20.55         1.88 o
   1   8   7          6.03          5.10         1.30 o
   2   8   7        156.84        161.17         6.06 o
   3   8   7         16.65         13.24         1.89 o
   4   8   7        134.38        136.93         4.97 o
   0   9   7          7.99          5.72         2.83 o
   1   9   7         89.47        100.32         4.09 o
   2   9   7         11.23          8.28         1.81 o
   3   9   7         52.17         49.39         3.64 o
  -2  -7   8        226.51        260.31         8.58 o
  -1  -7   8         22.89         23.54         3.26 o
   0  -7   8        501.30        539.34        14.80 o
   1  -7   8         63.54         76.04         5.41 o
   2  -7   8        483.76        579.64        13.26 o
   3  -7   8        256.51        295.05         8.29 o
  -2  -6   8         83.32         84.07         6.12 o
  -1  -6   8          3.40          3.25         1.81 o
   0  -6   8        147.49        143.09         8.84 o
   1  -6   8         34.05         35.11         3.21 o
   2  -6   8        376.09        407.78         9.23 o
   3  -6   8          1.06          0.64         1.21 o
   4  -6   8        464.43        546.77        11.89 o
  -4  -5   8         91.72         89.53         3.86 o
  -3  -5   8         48.36         44.30         4.68 o
  -2  -5   8        204.92        211.73         7.40 o
  -1  -5   8          1.36          1.79         2.11 o
   0  -5   8         89.18         85.51         5.17 o
   1  -5   8         23.21         23.21         3.10 o
   2  -5   8         31.99         34.81         4.46 o
   3  -5   8          0.53          0.72         1.47 o
   4  -5   8         69.22         72.33         5.31 o
   5  -5   8         13.14         14.41         1.88 o
  -5  -4   8         94.38        106.14         3.77 o
  -4  -4   8        183.26        192.71         5.22 o
  -3  -4   8         14.64         14.36         1.54 o
  -2  -4   8         83.24         72.11         3.24 o
  -1  -4   8         74.14         74.88         3.30 o
   0  -4   8          2.25          3.75         1.01 o
   1  -4   8        153.47        145.24         3.67 o
   2  -4   8          5.12          5.50         1.25 o
   3  -4   8         21.00         19.41         2.45 o
   4  -4   8          3.55          3.06         2.15 o
   5  -4   8          0.44          1.07         1.35 o
  -5  -3   8         23.07         26.09         1.52 o
  -4  -3   8          0.09         -0.69         0.69 o
  -3  -3   8        118.13        110.56         5.43 o
  -2  -3   8        236.58        204.12         6.28 o
  -1  -3   8        131.57        128.33         3.84 o
   0  -3   8        524.77        501.43        11.06 o
   1  -3   8          1.52          1.28         0.72 o
   2  -3   8        242.69        230.43         5.55 o
   3  -3   8        119.60        117.25         4.71 o
   4  -3   8         84.96         83.82         6.36 o
   5  -3   8        125.69        135.13         7.55 o
   6  -3   8         51.79         52.91         2.98 o
  -5  -2   8          2.85          0.71         0.80 o
  -4  -2   8        101.08         99.94         2.89 o
  -3  -2   8         36.33         29.31         2.37 o
  -2  -2   8        198.66        176.68         6.28 o
  -1  -2   8         86.72         77.29         8.35 o
   0  -2   8          1.79          2.88         1.06 o
   1  -2   8        128.63        118.20         3.87 o
   2  -2   8        215.92        213.94         5.95 o
   3  -2   8         61.25         67.35         3.72 o
   4  -2   8        274.22        263.09         8.86 o
   5  -2   8          1.35         -0.31         1.94 o
   6  -2   8        145.92        144.42         7.51 o
  -5  -1   8         96.54        104.86         3.28 o
  -4  -1   8         14.48         13.97         1.31 o
  -3  -1   8         14.69         14.68         1.47 o
  -2  -1   8         98.67         93.28         4.35 o
  -1  -1   8         67.34         63.29         5.70 o
   0  -1   8        509.60        492.04        12.27 o
   1  -1   8        160.42        152.30         4.19 o
   2  -1   8        368.83        376.39         8.65 o
   3  -1   8         98.84         93.67         4.28 o
   4  -1   8         27.14         23.83         1.92 o
   5  -1   8         40.50         39.63         3.23 o
   6  -1   8         15.94         16.91         2.92 o
   7  -1   8         10.47          9.88         1.04 o
  -6   0   8          4.08          3.59         1.11 o
  -5   0   8         44.82         51.58         2.77 o
  -4   0   8          2.07          1.64         0.87 o
  -3   0   8        284.59        273.39         6.04 o
  -2   0   8         10.37          8.83         2.67 o
  -1   0   8        272.12        265.05         6.21 o
   0   0   8         37.24         34.99         3.57 o
   1   0   8          0.07          1.12         1.05 o
   2   0   8        239.25        237.78         6.62 o
   3   0   8        155.81        135.21         4.33 o
   4   0   8        328.63        303.61         6.58 o
   5   0   8        141.04        129.79         6.00 o
   6   0   8        149.13        141.63         4.54 o
   7   0   8         29.17         30.48         3.13 o
  -5   1   8         25.38         28.84         2.08 o
  -4   1   8         32.97         31.70         3.07 o
  -3   1   8          9.07          9.25         0.97 o
  -2   1   8         31.56         27.55         4.83 o
  -1   1   8         65.25         64.28         2.91 o
   0   1   8         12.65         14.68         1.78 o
   1   1   8        471.58        466.27        15.42 o
   2   1   8          0.81          0.57         0.80 o
   3   1   8        290.66        296.34         7.58 o
   4   1   8         46.60         41.62         1.85 o
   5   1   8          0.06          0.12         0.81 o
   6   1   8         96.83         92.58         3.87 o
   7   1   8         71.18         75.03         4.78 o
  -5   2   8          0.73          1.08         1.00 o
  -4   2   8         20.76         22.23         1.93 o
  -3   2   8          1.10          0.03         1.43 o
  -2   2   8         17.91         16.58         1.29 o
  -1   2   8         10.08          7.90         1.80 o
   0   2   8         68.83         63.47         3.56 o
   1   2   8         17.99         15.67         1.62 o
   2   2   8         67.02         61.36         4.47 o
   3   2   8         88.75         82.45         3.19 o
   4   2   8         12.22         11.03         1.09 o
   5   2   8        281.38        269.51         6.02 o
   6   2   8          3.85          3.80         1.15 o
   7   2   8         85.81         91.28         3.48 o
  -5   3   8         10.09          8.56         1.09 o
  -4   3   8         95.23         98.80         3.91 o
  -3   3   8          4.28          2.24         1.05 o
  -2   3   8         61.79         59.48         2.34 o
  -1   3   8        216.99        201.96         8.28 o
   0   3   8          0.90          2.01         1.15 o
   1   3   8        269.51        255.20         9.56 o
   2   3   8          2.83          3.05         1.15 o
   3   3   8         20.53         18.02         1.71 o
   4   3   8          7.05          5.96         0.83 o
   5   3   8          5.60          7.31         1.67 o
   6   3   8         19.41         18.99         1.82 o
   7   3   8         68.54         77.69         3.01 o
  -5   4   8         34.11         36.74         2.22 o
  -4   4   8         51.74         56.12         2.75 o
  -3   4   8          0.45         -0.38         1.24 o
  -2   4   8          6.30          5.54         0.79 o
  -1   4   8          2.24          3.39         0.69 o
   0   4   8         89.00         87.29         3.70 o
   1   4   8        247.35        243.08         5.85 o
   2   4   8          5.84          6.29         0.81 o
   3   4   8        696.05        681.41        11.37 o
   4   4   8         42.06         41.86         2.30 o
   5   4   8        374.39        386.09        12.78 o
   6   4   8         33.44         34.16         2.23 o
  -4   5   8        142.64        149.89         5.08 o
  -3   5   8        117.64         97.28         4.89 o
  -2   5   8        410.41        395.78         8.07 o
  -1   5   8         25.01         19.04         1.25 o
   0   5   8        278.64        256.57         4.64 o
   1   5   8          5.51          6.51         0.77 o
   2   5   8          1.87          2.05         0.79 o
   3   5   8          2.73          3.17         0.94 o
   4   5   8         19.18         21.41         1.90 o
   5   5   8        240.24        233.31         5.36 o
   6   5   8          1.52          1.62         0.85 o
  -4   6   8          3.42          4.27         1.17 o
  -3   6   8         76.54         69.77         3.72 o
  -2   6   8         23.11         23.19         1.55 o
  -1   6   8        105.63         89.09         3.98 o
   0   6   8        275.85        253.80         6.11 o
   1   6   8         43.41         31.97         2.70 o
   2   6   8        558.75        543.60         9.26 o
   3   6   8          7.04          8.55         1.18 o
   4   6   8        199.40        191.10         7.15 o
   5   6   8         53.15         54.18         3.42 o
   6   6   8          3.99          5.11         1.00 o
  -3   7   8         35.28         41.53         2.23 o
  -2   7   8         30.27         31.82         1.98 o
  -1   7   8         51.44         56.86         3.00 o
   0   7   8          0.40          0.45         0.84 o
   1   7   8         49.97         42.21         2.79 o
   2   7   8         11.69         11.57         1.23 o
   3   7   8         27.57         21.29         1.96 o
   4   7   8        166.11        173.47         4.85 o
   5   7   8          0.04          0.18         0.75 o
  -1   8   8         18.44         20.78         1.93 o
   0   8   8         42.17         36.91         2.73 o
   1   8   8         38.82         47.38         2.55 o
   2   8   8          8.86          8.48         1.10 o
   3   8   8         28.49         34.00         2.50 o
   4   8   8          3.08          2.40         0.85 o
  -1  -7   9         52.19         57.94         3.86 o
   0  -7   9         35.52         48.49         3.80 o
   1  -7   9         78.88         80.84         4.46 o
  -2  -6   9         59.13         59.55         4.38 o
  -1  -6   9        135.42        144.46         7.71 o
   0  -6   9         38.54         36.52         4.14 o
   1  -6   9        101.61        103.59         6.64 o
   2  -6   9         34.00         32.64         3.68 o
   3  -6   9         31.75         32.43         3.05 o
  -3  -5   9        373.90        390.78        11.77 o
  -2  -5   9         77.57         81.33         3.35 o
  -1  -5   9        179.23        178.14         6.48 o
   0  -5   9         39.29         33.49         4.53 o
   1  -5   9          0.29         -0.14         1.23 o
   2  -5   9          9.64          9.56         3.30 o
   3  -5   9         59.64         66.02         4.96 o
   4  -5   9          9.32         11.20         1.83 o
  -4  -4   9          7.29          8.65         1.39 o
  -3  -4   9        158.13        165.47         5.94 o
  -2  -4   9          4.33          1.97         1.24 o
  -1  -4   9        374.49        371.32         9.93 o
   0  -4   9         61.30         68.58         8.39 o
   1  -4   9        412.37        387.99         9.44 o
   2  -4   9         44.80         41.91         3.40 o
   3  -4   9        130.79        129.21         5.54 o
   4  -4   9          6.55          8.78         2.28 o
   5  -4   9          0.06          1.20         1.23 o
  -4  -3   9         24.86         27.25         1.94 o
  -3  -3   9         12.18         13.09         1.59 o
  -2  -3   9         32.63         27.38         4.15 o
  -1  -3   9        119.82        115.94         4.73 o
   0  -3   9          7.25          7.80         1.30 o
   1  -3   9        208.10        199.89         7.56 o
   2  -3   9         34.12         36.38         3.33 o
   3  -3   9        240.54        224.30        11.37 o
   4  -3   9         68.18         72.31         6.34 o
   5  -3   9        153.50        172.06         8.59 o
   6  -3   9         25.85         29.57         1.92 o
  -5  -2   9         65.12         68.75         2.93 o
  -4  -2   9         49.26         54.22         2.41 o
  -3  -2   9        158.66        160.33         5.17 o
  -2  -2   9         72.53         71.54         3.13 o
  -1  -2   9         49.88         47.46         2.45 o
   0  -2   9        115.57        105.23         3.58 o
   1  -2   9         35.96         32.08         1.93 o
   2  -2   9         86.90         78.06         2.82 o
   3  -2   9        129.23        115.89         4.04 o
   4  -2   9          0.52          0.83         1.13 o
   5  -2   9         96.35        106.28         3.88 o
   6  -2   9         22.45         21.30         1.71 o
  -5  -1   9          2.17          0.78         0.96 o
  -4  -1   9          6.49          4.66         0.91 o
  -3  -1   9         23.92         18.55         1.97 o
  -2  -1   9         24.57         24.19         1.89 o
  -1  -1   9        201.86        181.37         3.87 o
   0  -1   9         60.12         55.98         4.43 o
   1  -1   9        309.71        278.47         9.11 o
   2  -1   9        114.13        103.92         2.92 o
   3  -1   9         34.02         31.74         2.16 o
   4  -1   9        144.87        137.87         4.98 o
   5  -1   9         34.44         37.22         2.48 o
   6  -1   9         54.28         55.17         2.28 o
  -5   0   9         60.37         62.14         3.19 o
  -4   0   9          3.99          4.38         0.99 o
  -3   0   9         33.82         30.85         2.11 o
  -2   0   9          0.47          0.76         0.76 o
  -1   0   9          1.43          4.89         0.90 o
   0   0   9          0.89          0.34         1.21 o
   1   0   9          6.14          2.25         1.16 o
   2   0   9          0.76          1.53         1.13 o
   3   0   9        199.17        184.04         3.36 o
   4   0   9         13.81         14.49         1.37 o
   5   0   9        143.48        150.51         4.35 o
   6   0   9         52.11         53.13         2.03 o
  -5   1   9        244.39        269.19         5.01 o
  -4   1   9        344.64        363.94         9.87 o
  -3   1   9         13.56         12.87         1.25 o
  -2   1   9        181.05        186.00         4.91 o
  -1   1   9         44.61         42.21         1.73 o
   0   1   9         71.75         71.68         3.92 o
   1   1   9          0.65          0.67         2.24 o
   2   1   9         51.18         46.74         7.13 o
   3   1   9         27.53         31.10         1.78 o
   4   1   9         44.42         39.24         2.11 o
   5   1   9          1.60          1.68         0.84 o
   6   1   9         27.12         31.29         2.08 o
  -5   2   9        634.17        726.84        11.19 o
  -4   2   9        274.23        289.05         7.58 o
  -3   2   9       1542.79       1570.79        16.31 o
  -2   2   9        935.33        930.23        11.83 o
  -1   2   9       1196.86       1197.64        11.79 o
   0   2   9        951.50        935.58        14.72 o
   1   2   9        136.72        130.95         7.54 o
   2   2   9        387.15        390.18         7.46 o
   3   2   9          1.09          0.41         0.95 o
   4   2   9        119.47        116.18         3.28 o
   5   2   9         19.26         16.97         1.85 o
   6   2   9         89.69         87.81         4.24 o
  -4   3   9          6.16          4.07         0.89 o
  -3   3   9        281.72        276.21         6.74 o
  -2   3   9         35.37         38.19         2.79 o
  -1   3   9       1601.36       1591.56        13.20 o
   0   3   9        640.17        631.44         7.35 o
   1   3   9       2686.32       2671.15        14.26 o
   2   3   9       1262.05       1263.88        19.95 o
   3   3   9       1175.31       1146.68        10.25 o
   4   3   9        766.51        766.67        10.19 o
   5   3   9        132.20        138.92         4.68 o
   6   3   9        238.94        250.00         6.81 o
  -4   4   9          0.67          1.39         1.54 o
  -3   4   9          0.09          1.21         1.29 o
  -2   4   9         10.30         10.40         2.11 o
  -1   4   9          0.31         -0.11         0.81 o
   0   4   9         33.94         32.54         2.00 o
   1   4   9        159.08        147.93         3.51 o
   2   4   9         14.51         13.66         1.11 o
   3   4   9        959.31        937.60        10.27 o
   4   4   9        297.35        298.08         6.21 o
   5   4   9        962.22       1004.69        12.12 o
   6   4   9        415.17        464.32        15.44 o
  -4   5   9         23.63         22.87         1.36 o
  -3   5   9          5.29          6.74         1.36 o
  -2   5   9          2.36          2.05         0.83 o
  -1   5   9          8.18          9.24         1.13 o
   0   5   9          0.64          0.18         0.65 o
   1   5   9         56.24         53.09         2.12 o
   2   5   9         39.63         40.18         2.45 o
   3   5   9         49.39         47.64         3.01 o
   4   5   9         59.36         62.93         2.82 o
   5   5   9         12.50         15.34         1.60 o
   6   5   9          0.76         -0.50         1.23 o
  -3   6   9         85.88         92.10         3.55 o
  -2   6   9         38.87         35.61         2.13 o
  -1   6   9        100.49        108.58         3.22 o
   0   6   9         43.64         41.01         2.41 o
   1   6   9         52.66         52.54         2.43 o
   2   6   9          4.33          4.23         0.85 o
   3   6   9         37.79         34.79         2.46 o
   4   6   9          3.48          4.22         1.38 o
   5   6   9         56.33         56.09         2.88 o
  -2   7   9         36.76         32.34         3.02 o
  -1   7   9         52.32         48.19         2.13 o
   0   7   9          0.45          0.44         0.96 o
   1   7   9        113.58        109.99         3.58 o
   2   7   9         33.33         31.79         1.90 o
   3   7   9         97.16        103.52         3.07 o
   4   7   9         16.05         17.90         1.96 o
   0   8   9         57.86         54.39         2.85 o
   1   8   9          0.92          0.24         1.15 o
   2   8   9         28.88         29.59         1.86 o
   3   8   9         15.95         14.82         1.51 o
  -1  -6  10         29.02         33.61         3.12 o
   0  -6  10        126.53        133.69         6.48 o
   1  -6  10          8.45         10.27         1.88 o
  -2  -5  10         32.62         40.92         2.43 o
  -1  -5  10         77.64         75.03         5.76 o
   0  -5  10          4.70          6.27         2.16 o
   1  -5  10         79.33         85.64         6.12 o
   3  -5  10         69.12         75.08         4.40 o
  -3  -4  10          1.85          1.47         0.56 o
  -2  -4  10         88.39         93.91         3.55 o
  -1  -4  10         70.43         66.92         3.96 o
   0  -4  10        154.05        151.18         6.25 o
   1  -4  10        183.88        171.78         6.61 o
   2  -4  10         54.49         57.05         5.34 o
   3  -4  10        148.45        151.22         7.98 o
   4  -4  10          0.03          0.76         0.72 o
  -4  -3  10         40.44         40.41         1.82 o
  -3  -3  10         94.89         96.23         3.50 o
  -2  -3  10         33.05         36.43         2.47 o
  -1  -3  10        166.77        166.39         8.99 o
   0  -3  10         44.61         48.50         3.74 o
   1  -3  10         17.25         14.88         2.16 o
   2  -3  10        101.30         84.71         6.91 o
   3  -3  10         52.54         54.12         3.70 o
   4  -3  10         77.03         76.26         4.06 o
   5  -3  10        101.34        110.41         4.10 o
  -4  -2  10         20.96         17.88         1.42 o
  -3  -2  10         17.70         17.19         1.72 o
  -2  -2  10         87.88         83.48         4.69 o
  -1  -2  10         44.86         41.36         2.75 o
   0  -2  10         75.22         77.78         3.97 o
   1  -2  10        225.67        225.39         8.74 o
   2  -2  10         25.58         26.30         2.80 o
   3  -2  10        240.54        235.12         6.48 o
   4  -2  10         16.25         14.80         2.14 o
   5  -2  10         25.86         29.43         2.49 o
  -4  -1  10         32.19         34.79         2.02 o
  -3  -1  10        218.21        214.98         5.75 o
  -2  -1  10          1.34          0.29         1.10 o
  -1  -1  10        170.67        158.28         4.62 o
   0  -1  10         92.40         80.37         3.56 o
   1  -1  10         41.91         36.41         2.81 o
   2  -1  10        162.26        145.71         3.69 o
   3  -1  10         82.23         76.82         3.81 o
   4  -1  10         83.38         74.58         3.65 o
   5  -1  10        184.44        190.08         4.39 o
   6  -1  10         20.68         20.15         1.79 o
  -4   0  10          1.88          0.08         0.87 o
  -3   0  10          0.20          0.92         0.84 o
  -2   0  10         35.14         33.88         2.61 o
  -1   0  10        178.39        161.03         4.00 o
   0   0  10          8.16          9.17         0.99 o
   1   0  10        437.36        379.88         7.34 o
   2   0  10         32.45         21.42         1.63 o
   3   0  10        189.20        172.00         4.39 o
   4   0  10        134.33        112.01         3.84 o
   5   0  10         49.73         51.13         2.42 o
   6   0  10        118.07        116.19         2.82 o
  -4   1  10        340.09        376.15         7.96 o
  -3   1  10          6.55          3.85         1.16 o
  -2   1  10        169.82        162.61         5.73 o
  -1   1  10         37.73         35.07         1.98 o
   0   1  10          1.67          1.05         0.63 o
   1   1  10          0.25         -0.04         0.64 o
   2   1  10          8.22          9.35         1.00 o
   3   1  10        172.49        156.78         4.21 o
   4   1  10          2.73          2.87         1.04 o
   5   1  10        231.40        238.58         6.00 o
   6   1  10         42.03         38.71         2.00 o
  -4   2  10         79.25         88.77         3.66 o
  -3   2  10         56.15         55.65         2.88 o
  -2   2  10        305.07        310.44         9.04 o
  -1   2  10         34.95         32.72         2.18 o
   0   2  10        368.85        357.40         5.75 o
   1   2  10         32.89         31.09         1.91 o
   2   2  10         76.67         71.63         2.86 o
   3   2  10        137.07        123.44         3.74 o
   4   2  10          0.28         -0.28         0.78 o
   5   2  10         13.78         14.27         1.58 o
   6   2  10          1.13          1.18         0.87 o
  -4   3  10         49.42         48.87         1.95 o
  -3   3  10         12.36         12.53         1.37 o
  -2   3  10         23.84         23.45         2.06 o
  -1   3  10         10.23         10.15         1.51 o
   0   3  10         66.33         62.61         2.25 o
   1   3  10          0.48         -0.38         0.62 o
   2   3  10        176.35        166.48         4.93 o
   3   3  10         19.46         19.52         1.78 o
   4   3  10         84.45         88.79         3.38 o
   5   3  10        137.35        137.80         4.35 o
   6   3  10          5.11          7.48         1.20 o
  -3   4  10         37.00         39.77         2.15 o
  -2   4  10        147.40        149.53         5.12 o
  -1   4  10          5.66          6.26         1.32 o
   0   4  10         60.12         55.65         2.87 o
   1   4  10         13.00         12.11         1.48 o
   2   4  10         18.46         14.59         1.73 o
   3   4  10         26.05         24.25         2.25 o
   4   4  10         29.90         30.99         1.76 o
   5   4  10         23.09         25.78         1.62 o
   6   4  10         24.39         30.05         1.98 o
  -3   5  10          6.99          6.12         1.04 o
  -2   5  10          1.52          0.98         1.26 o
  -1   5  10         43.06         41.84         2.03 o
   0   5  10        117.69        109.25         4.44 o
   1   5  10         81.30         82.44         3.39 o
   2   5  10        144.80        138.01         4.19 o
   3   5  10         29.14         28.36         2.26 o
   4   5  10         52.93         53.46         2.83 o
   5   5  10          0.10          0.35         0.83 o
  -2   6  10        109.61        107.12         3.12 o
  -1   6  10          8.58          8.72         1.12 o
   0   6  10         46.90         43.18         2.68 o
   1   6  10          7.64          5.49         1.10 o
   2   6  10          5.49          6.40         1.07 o
   3   6  10         33.47         37.82         2.33 o
   4   6  10         59.21         57.87         2.56 o
  -1   7  10          0.35          1.02         0.86 o
   0   7  10         76.58         77.50         2.95 o
   1   7  10         19.58         22.86         2.47 o
   2   7  10         71.50         62.75         2.03 o
   3   7  10          5.65          5.15         1.06 o
  -1  -5  11          1.96          2.06         1.11 o
   0  -5  11         46.38         52.20         4.08 o
   1  -5  11         30.73         30.25         2.98 o
  -2  -4  11         50.53         54.52         1.85 o
  -1  -4  11          4.31          5.96         1.33 o
   0  -4  11         97.42         93.38         6.43 o
   1  -4  11          5.05          7.44         1.56 o
   2  -4  11        113.30        120.41         6.57 o
   3  -4  11          9.73         11.78         2.07 o
  -3  -3  11        121.46        138.25         4.79 o
  -2  -3  11         21.63         21.45         1.69 o
  -1  -3  11         43.79         46.47         3.19 o
   0  -3  11         12.81         12.40         1.80 o
   1  -3  11         18.78         22.76         2.06 o
   2  -3  11         84.31         92.95         6.76 o
   3  -3  11         32.03         40.95         4.29 o
   4  -3  11        123.13        148.82         8.85 o
  -3  -2  11          0.03         -0.57         0.72 o
  -2  -2  11        336.79        328.56         8.08 o
  -1  -2  11        117.72        123.33         3.64 o
   0  -2  11        197.79        178.35         4.67 o
   1  -2  11        132.66        131.48         4.70 o
   2  -2  11         34.14         29.94         2.24 o
   3  -2  11         54.66         55.74         3.65 o
   4  -2  11          2.70          2.77         1.10 o
   5  -2  11         51.49         58.40         2.76 o
  -3  -1  11        232.98        245.78         9.13 o
  -2  -1  11        347.63        348.92        14.02 o
  -1  -1  11        208.90        197.27         4.34 o
   0  -1  11        481.96        448.50         6.77 o
   1  -1  11          2.76          2.18         0.84 o
   2  -1  11        360.33        316.96         7.32 o
   3  -1  11         52.65         51.47         2.98 o
   4  -1  11        144.85        136.24         4.44 o
   5  -1  11         52.95         52.83         2.91 o
  -3   0  11         18.35         23.98         2.16 o
  -2   0  11         25.52         23.60         2.55 o
  -1   0  11        131.12        134.73         3.65 o
   0   0  11        200.08        187.63         4.99 o
   1   0  11        348.60        340.76         6.80 o
   2   0  11        370.34        358.57         6.16 o
   3   0  11        162.36        152.61         4.38 o
   4   0  11        276.64        269.43         4.72 o
   5   0  11          4.66          4.06         0.69 o
  -3   1  11         69.34         76.86         2.85 o
  -2   1  11         53.78         50.35         2.35 o
  -1   1  11          9.95         11.14         1.28 o
   0   1  11         27.11         25.37         1.95 o
   1   1  11          4.41          5.24         0.91 o
   2   1  11          8.77          8.10         1.19 o
   3   1  11         57.50         58.48         2.42 o
   4   1  11        103.26        102.39         3.95 o
   5   1  11         95.95        102.66         3.48 o
  -3   2  11          1.43          0.60         0.85 o
  -2   2  11         66.80         64.38         3.86 o
  -1   2  11         18.37         16.23         2.21 o
   0   2  11        102.26        101.02         3.69 o
   1   2  11         11.43         11.67         1.18 o
   2   2  11        135.65        130.86         5.16 o
   3   2  11          1.91          1.00         0.78 o
   4   2  11         53.90         56.34         2.65 o
   5   2  11          1.28          0.23         0.69 o
  -3   3  11         76.20         83.36         2.67 o
  -2   3  11          1.60         -0.13         1.06 o
  -1   3  11         71.57         73.55         2.99 o
   0   3  11         20.94         19.06         1.60 o
   1   3  11         14.34         15.68         1.51 o
   2   3  11         40.81         39.15         2.29 o
   3   3  11          0.60          0.16         1.06 o
   4   3  11         73.30         69.31         2.73 o
   5   3  11          0.55         -0.34         0.55 o
  -2   4  11         47.04         43.86         2.80 o
  -1   4  11         69.39         69.75         3.29 o
   0   4  11          4.47          3.40         1.61 o
   1   4  11         59.37         62.59         2.50 o
   2   4  11          4.89          6.63         1.34 o
   3   4  11         34.81         36.33         2.45 o
   4   4  11         10.81         10.67         1.09 o
   5   4  11          5.10          7.64         0.96 o
  -2   5  11        124.83        146.02         4.17 o
  -1   5  11         53.82         63.45         2.35 o
   0   5  11        112.52        113.28         3.82 o
   1   5  11         79.55         81.86         3.08 o
   2   5  11         22.77         21.59         1.63 o
   3   5  11         29.66         29.67         2.10 o
   4   5  11          1.95          1.49         0.63 o
  -1   6  11         65.19         64.77         4.03 o
   0   6  11        148.68        186.68         5.81 o
   1   6  11          0.36          0.10         0.75 o
   2   6  11        197.27        225.83         4.56 o
   3   6  11         37.31         43.94         1.83 o
   0  -4  12         57.62         75.68         6.96 o
  -1  -3  12         61.92         66.13         6.59 o
   0  -3  12         84.10         88.40         5.75 o
   1  -3  12         77.14         72.97         3.47 o
   2  -3  12         72.27         93.18         3.86 o
   3  -3  12          6.46          4.14         0.88 o
  -2  -2  12          1.54          2.21         0.64 o
  -1  -2  12          0.18          2.45         2.03 o
   0  -2  12         38.55         49.26         4.20 o
   1  -2  12         17.17         21.82         1.60 o
   2  -2  12         60.86         75.32         3.15 o
   3  -2  12         75.00         83.43         3.82 o
   4  -2  12         41.86         47.98         3.58 o
  -2  -1  12         33.27         37.44         1.97 o
  -1  -1  12         25.33         28.67         1.95 o
   0  -1  12          3.13          3.65         0.91 o
   1  -1  12         29.77         34.41         2.02 o
   2  -1  12         27.52         31.21         1.89 o
   3  -1  12         10.73         11.11         1.08 o
   4  -1  12         64.06         75.29         2.65 o
  -2   0  12         54.11         59.10         2.47 o
  -1   0  12        100.65        107.69         3.20 o
   0   0  12         78.48         87.99         2.74 o
   1   0  12        107.25        106.58         3.57 o
   2   0  12         41.27         50.29         2.16 o
   3   0  12         78.64         82.32         2.85 o
   4   0  12          1.12          0.79         0.83 o
  -2   1  12        109.20        120.63         4.38 o
  -1   1  12          0.06          0.46         0.80 o
   0   1  12        103.25        104.01         3.42 o
   1   1  12         38.16         36.11         2.48 o
   2   1  12        107.20        110.51         3.83 o
   3   1  12         73.09         75.30         2.73 o
   4   1  12         85.83         97.32         3.24 o
   5   1  12         55.87         69.27         3.96 o
  -2   2  12          8.79          8.70         1.34 o
  -1   2  12         40.43         42.61         3.03 o
   0   2  12        107.77        113.04         4.04 o
   1   2  12         29.32         31.88         2.27 o
   2   2  12        140.69        147.34         3.66 o
   3   2  12          4.23          5.15         1.10 o
   4   2  12        110.65        120.07         3.76 o
  -2   3  12        161.96        188.69         4.91 o
  -1   3  12        151.91        165.35         5.46 o
   0   3  12         76.58         87.46         2.59 o
   1   3  12         99.23        103.30         3.21 o
   2   3  12          0.68          0.39         0.65 o
   3   3  12         56.38         70.02         2.95 o
   4   3  12         46.65         48.68         1.86 o
  -1   4  12         16.18         15.06         1.58 o
   0   4  12        197.67        217.63         4.24 o
   1   4  12        141.41        153.86         3.67 o
   2   4  12        270.09        285.24         5.88 o
   3   4  12        132.06        147.50         5.03 o
   4   4  12        101.16        117.78         3.88 o
   0   5  12          3.95          2.44         0.83 o
   1   5  12         21.03         21.37         1.31 o
   2   5  12         32.96         36.78         2.43 o
   3   5  12         10.17          9.77         1.66 o
   0  -2  13         14.61         11.38         1.91 o
   1  -2  13         24.29         22.27         2.36 o
   2  -2  13         12.98         13.21         1.84 o
  -1  -1  13         17.09         19.88         2.45 o
   0  -1  13         34.41         25.85         2.58 o
   1  -1  13         40.94         48.61         2.19 o
   2  -1  13         68.28         69.83         2.49 o
  -1   0  13         24.92         26.40         1.79 o
   0   0  13          9.07         11.45         1.46 o
   1   0  13          0.16          0.18         0.71 o
   2   0  13         14.63         15.10         1.36 o
   3   0  13         32.30         39.25         2.19 o
  -1   1  13         26.86         22.23         1.71 o
   0   1  13          3.33          3.46         0.78 o
   1   1  13         24.67         24.65         2.15 o
   2   1  13         13.63         14.87         1.34 o
   3   1  13          6.90          6.26         1.38 o
  -1   2  13          2.65          2.80         0.83 o
   0   2  13         19.89         22.20         1.29 o
   1   2  13         18.31         12.22         1.64 o
   2   2  13          1.24          1.10         0.95 o
   3   2  13         12.28          8.76         2.10 o
   0   3  13         42.39         48.39         3.95 o
   1   3  13          0.97          1.01         0.56 o
   2   3  13         38.56         39.77         4.09 o
   3   3  13         30.80         34.68         2.99 o
                                                
